# Supplementary material for: Assessment of sleep patterns in dementia and general population cohorts using passive in-home monitoring technologies
Source: Commun Med (Lond). 2024 Oct 31;4:222. doi: 10.1038/s43856-024-00646-0 (PMC11527978; doi:10.1038/s43856-024-00646-0)
Supplement: Supplementary file 3 — Supplementary Data 1 [file 43856_2024_646_MOESM3_ESM.xlsx]

## Sheet: Sheet1
group1	group2	meandiff	p-adj	lower	upper	reject
WASO 1	WASO 2	-0.4301	0	-0.5437	-0.3166	TRUE
WASO 1	WASO 3	-0.4545	0	-0.5772	-0.3318	TRUE
WASO 1	Light 1	-0.1245	0.03	-0.2432	-0.0058	TRUE
WASO 1	Light 2	-0.3194	0	-0.4329	-0.2059	TRUE
WASO 1	Light 3	-0.2967	0	-0.4193	-0.174	TRUE
WASO 1	NREM 1	-0.4908	0	-0.6095	-0.3721	TRUE
WASO 1	NREM 2	-0.2194	0	-0.3329	-0.1059	TRUE
WASO 1	NREM 3	-0.3934	0	-0.516	-0.2707	TRUE
WASO 1	REM 1	-0.4478	0	-0.5665	-0.3291	TRUE
WASO 1	REM 2	-0.1571	0.0004	-0.2706	-0.0436	TRUE
WASO 1	REM 3	-0.3904	0	-0.5131	-0.2678	TRUE
WASO 2	WASO 3	-0.0243	0.9999	-0.142	0.0933	FALSE
WASO 2	Light 1	0.3056	0	0.1921	0.4191	TRUE
WASO 2	Light 2	0.1108	0.0388	0.0027	0.2189	TRUE
WASO 2	Light 3	0.1335	0.0114	0.0158	0.2512	TRUE
WASO 2	NREM 1	-0.0606	0.8456	-0.1741	0.0529	FALSE
WASO 2	NREM 2	0.2107	0	0.1026	0.3188	TRUE
WASO 2	NREM 3	0.0368	0.9972	-0.0809	0.1545	FALSE
WASO 2	REM 1	-0.0176	1	-0.1311	0.0959	FALSE
WASO 2	REM 2	0.273	0	0.1649	0.3811	TRUE
WASO 2	REM 3	0.0397	0.9945	-0.078	0.1574	FALSE
WASO 3	Light 1	0.33	0	0.2073	0.4526	TRUE
WASO 3	Light 2	0.1351	0.0097	0.0174	0.2528	TRUE
WASO 3	Light 3	0.1578	0.0027	0.0313	0.2844	TRUE
WASO 3	NREM 1	-0.0363	0.9983	-0.159	0.0864	FALSE
WASO 3	NREM 2	0.2351	0	0.1174	0.3528	TRUE
WASO 3	NREM 3	0.0611	0.9161	-0.0654	0.1877	FALSE
WASO 3	REM 1	0.0067	1	-0.116	0.1294	FALSE
WASO 3	REM 2	0.2974	0	0.1797	0.4151	TRUE
WASO 3	REM 3	0.064	0.8876	-0.0625	0.1906	FALSE
Light 1	Light 2	-0.1949	0	-0.3084	-0.0813	TRUE
Light 1	Light 3	-0.1721	0.0003	-0.2948	-0.0494	TRUE
Light 1	NREM 1	-0.3662	0	-0.4849	-0.2476	TRUE
Light 1	NREM 2	-0.0949	0.2096	-0.2084	0.0186	FALSE
Light 1	NREM 3	-0.2688	0	-0.3915	-0.1462	TRUE
Light 1	REM 1	-0.3232	0	-0.4419	-0.2046	TRUE
Light 1	REM 2	-0.0326	0.9987	-0.1461	0.0809	FALSE
Light 1	REM 3	-0.2659	0	-0.3886	-0.1432	TRUE
Light 2	Light 3	0.0227	1	-0.095	0.1404	FALSE
Light 2	NREM 1	-0.1714	0.0001	-0.2849	-0.0579	TRUE
Light 2	NREM 2	0.1	0.1018	-0.0081	0.208	FALSE
Light 2	NREM 3	-0.074	0.6535	-0.1917	0.0437	FALSE
Light 2	REM 1	-0.1284	0.0119	-0.2419	-0.0149	TRUE
Light 2	REM 2	0.1623	0.0001	0.0542	0.2704	TRUE
Light 2	REM 3	-0.0711	0.7097	-0.1888	0.0466	FALSE
Light 3	NREM 1	-0.1941	0	-0.3168	-0.0714	TRUE
Light 3	NREM 2	0.0772	0.5882	-0.0405	0.1949	FALSE
Light 3	NREM 3	-0.0967	0.3401	-0.2233	0.0299	FALSE
Light 3	REM 1	-0.1511	0.0034	-0.2738	-0.0284	TRUE
Light 3	REM 2	0.1395	0.0061	0.0219	0.2572	TRUE
Light 3	REM 3	-0.0938	0.3893	-0.2204	0.0328	FALSE
NREM 1	NREM 2	0.2713	0	0.1578	0.3849	TRUE
NREM 1	NREM 3	0.0974	0.2813	-0.0253	0.2201	FALSE
NREM 1	REM 1	0.043	0.9901	-0.0757	0.1617	FALSE
NREM 1	REM 2	0.3337	0	0.2202	0.4472	TRUE
NREM 1	REM 3	0.1003	0.2391	-0.0224	0.223	FALSE
NREM 2	NREM 3	-0.1739	0.0001	-0.2916	-0.0563	TRUE
NREM 2	REM 1	-0.2284	0	-0.3419	-0.1148	TRUE
NREM 2	REM 2	0.0623	0.7677	-0.0458	0.1704	FALSE
NREM 2	REM 3	-0.171	0.0001	-0.2887	-0.0533	TRUE
NREM 3	REM 1	-0.0544	0.9529	-0.1771	0.0683	FALSE
NREM 3	REM 2	0.2363	0	0.1186	0.3539	TRUE
NREM 3	REM 3	0.0029	1	-0.1236	0.1295	FALSE
REM 1	REM 2	0.2907	0	0.1772	0.4042	TRUE
REM 1	REM 3	0.0573	0.9326	-0.0654	0.18	FALSE
REM 2	REM 3	-0.2333	0	-0.351	-0.1157	TRUE
