# Supplementary material for: Assessment of sleep patterns in dementia and general population cohorts using passive in-home monitoring technologies
Source: Commun Med (Lond). 2024 Oct 31;4:222. doi: 10.1038/s43856-024-00646-0 (PMC11527978; doi:10.1038/s43856-024-00646-0)
Supplement: Supplementary file 4 — Supplementary Data 2 [file 43856_2024_646_MOESM4_ESM.xlsx]

## Sheet: Sheet1
group1	group2	meandiff	p-adj	lower	upper	reject
RR Average 1	RR Average 2	-0.0136	0.9983	-0.0711	0.0439	FALSE
RR Average 1	RR Average 3	-0.1051	0	-0.1673	-0.043	TRUE
RR Average 1	RR Max 1	-0.0177	0.9921	-0.0778	0.0424	FALSE
RR Average 1	RR Max 2	0.0019	1	-0.0556	0.0594	FALSE
RR Average 1	RR Max 3	-0.0817	0.0015	-0.1439	-0.0196	TRUE
RR Average 1	RR Min 1	0.0486	0.2262	-0.0115	0.1087	FALSE
RR Average 1	RR Min 2	-0.0066	1	-0.0641	0.0508	FALSE
RR Average 1	RR Min 3	-0.0484	0.2723	-0.1106	0.0137	FALSE
RR Average 2	RR Average 3	-0.0916	0.0001	-0.1512	-0.032	TRUE
RR Average 2	RR Max 1	-0.0041	1	-0.0616	0.0533	FALSE
RR Average 2	RR Max 2	0.0155	0.9941	-0.0393	0.0702	FALSE
RR Average 2	RR Max 3	-0.0682	0.0118	-0.1278	-0.0086	TRUE
RR Average 2	RR Min 1	0.0622	0.0225	0.0047	0.1197	TRUE
RR Average 2	RR Min 2	0.0069	1	-0.0478	0.0617	FALSE
RR Average 2	RR Min 3	-0.0349	0.6704	-0.0945	0.0247	FALSE
RR Average 3	RR Max 1	0.0874	0.0005	0.0253	0.1496	TRUE
RR Average 3	RR Max 2	0.107	0	0.0474	0.1666	TRUE
RR Average 3	RR Max 3	0.0234	0.9689	-0.0407	0.0875	FALSE
RR Average 3	RR Min 1	0.1538	0	0.0916	0.2159	TRUE
RR Average 3	RR Min 2	0.0985	0	0.0389	0.1581	TRUE
RR Average 3	RR Min 3	0.0567	0.1322	-0.0074	0.1208	FALSE
RR Max 1	RR Max 2	0.0196	0.9796	-0.0379	0.0771	FALSE
RR Max 1	RR Max 3	-0.064	0.0377	-0.1261	-0.0019	TRUE
RR Max 1	RR Min 1	0.0663	0.018	0.0062	0.1265	TRUE
RR Max 1	RR Min 2	0.0111	0.9996	-0.0464	0.0686	FALSE
RR Max 1	RR Min 3	-0.0307	0.8382	-0.0929	0.0314	FALSE
RR Max 2	RR Max 3	-0.0836	0.0005	-0.1432	-0.024	TRUE
RR Max 2	RR Min 1	0.0467	0.2201	-0.0107	0.1042	FALSE
RR Max 2	RR Min 2	-0.0085	0.9999	-0.0633	0.0462	FALSE
RR Max 2	RR Min 3	-0.0503	0.1777	-0.1099	0.0093	FALSE
RR Max 3	RR Min 1	0.1304	0	0.0682	0.1925	TRUE
RR Max 3	RR Min 2	0.0751	0.0031	0.0155	0.1347	TRUE
RR Max 3	RR Min 3	0.0333	0.7975	-0.0308	0.0974	FALSE
RR Min 1	RR Min 2	-0.0553	0.0705	-0.1128	0.0022	FALSE
RR Min 1	RR Min 3	-0.0971	0	-0.1592	-0.0349	TRUE
RR Min 2	RR Min 3	-0.0418	0.42	-0.1014	0.0178	FALSE
HR Average 1	HR Average 2	-0.0276	0.8865	-0.0877	0.0324	FALSE
HR Average 1	HR Average 3	-0.1005	0.0001	-0.1654	-0.0356	TRUE
HR Average 1	HR Max 1	0.0227	0.971	-0.0401	0.0855	FALSE
HR Average 1	HR Max 2	-0.0144	0.9981	-0.0744	0.0457	FALSE
HR Average 1	HR Max 3	-0.0701	0.0229	-0.135	-0.0052	TRUE
HR Average 1	HR Min 1	-0.0086	1	-0.0714	0.0542	FALSE
HR Average 1	HR Min 2	-0.0182	0.9905	-0.0782	0.0419	FALSE
HR Average 1	HR Min 3	-0.0929	0.0003	-0.1578	-0.028	TRUE
HR Average 2	HR Average 3	-0.0729	0.0087	-0.1351	-0.0106	TRUE
HR Average 2	HR Max 1	0.0503	0.1864	-0.0098	0.1103	FALSE
HR Average 2	HR Max 2	0.0133	0.9985	-0.0439	0.0704	FALSE
HR Average 2	HR Max 3	-0.0425	0.4588	-0.1048	0.0197	FALSE
HR Average 2	HR Min 1	0.0191	0.9872	-0.041	0.0791	FALSE
HR Average 2	HR Min 2	0.0094	0.9999	-0.0477	0.0666	FALSE
HR Average 2	HR Min 3	-0.0652	0.0318	-0.1275	-0.003	TRUE
HR Average 3	HR Max 1	0.1232	0	0.0583	0.1881	TRUE
HR Average 3	HR Max 2	0.0861	0.0006	0.0239	0.1484	TRUE
HR Average 3	HR Max 3	0.0304	0.8946	-0.0366	0.0973	FALSE
HR Average 3	HR Min 1	0.0919	0.0004	0.027	0.1568	TRUE
HR Average 3	HR Min 2	0.0823	0.0014	0.02	0.1446	TRUE
HR Average 3	HR Min 3	0.0076	1	-0.0593	0.0746	FALSE
HR Max 1	HR Max 2	-0.037	0.6021	-0.0971	0.023	FALSE
HR Max 1	HR Max 3	-0.0928	0.0003	-0.1577	-0.0279	TRUE
HR Max 1	HR Min 1	-0.0312	0.8334	-0.094	0.0315	FALSE
HR Max 1	HR Min 2	-0.0409	0.4637	-0.1009	0.0192	FALSE
HR Max 1	HR Min 3	-0.1155	0	-0.1804	-0.0506	TRUE
HR Max 2	HR Max 3	-0.0558	0.1213	-0.118	0.0065	FALSE
HR Max 2	HR Min 1	0.0058	1	-0.0542	0.0659	FALSE
HR Max 2	HR Min 2	-0.0038	1	-0.061	0.0534	FALSE
HR Max 2	HR Min 3	-0.0785	0.003	-0.1407	-0.0162	TRUE
HR Max 3	HR Min 1	0.0616	0.0788	-0.0033	0.1265	FALSE
HR Max 3	HR Min 2	0.0519	0.1907	-0.0103	0.1142	FALSE
HR Max 3	HR Min 3	-0.0227	0.9803	-0.0897	0.0442	FALSE
HR Min 1	HR Min 2	-0.0096	0.9999	-0.0697	0.0504	FALSE
HR Min 1	HR Min 3	-0.0843	0.0019	-0.1492	-0.0194	TRUE
HR Min 2	HR Min 3	-0.0747	0.0063	-0.1369	-0.0124	TRUE
HR Average 1	HR Average 2	-0.0276	0.8865	-0.0877	0.0324	FALSE
HR Average 1	HR Average 3	-0.1005	0.0001	-0.1654	-0.0356	TRUE
HR Average 1	HR Max 1	0.0227	0.971	-0.0401	0.0855	FALSE
HR Average 1	HR Max 2	-0.0144	0.9981	-0.0744	0.0457	FALSE
HR Average 1	HR Max 3	-0.0701	0.0229	-0.135	-0.0052	TRUE
HR Average 1	HR Min 1	-0.0086	1	-0.0714	0.0542	FALSE
HR Average 1	HR Min 2	-0.0182	0.9905	-0.0782	0.0419	FALSE
HR Average 1	HR Min 3	-0.0929	0.0003	-0.1578	-0.028	TRUE
HR Average 2	HR Average 3	-0.0729	0.0087	-0.1351	-0.0106	TRUE
HR Average 2	HR Max 1	0.0503	0.1864	-0.0098	0.1103	FALSE
HR Average 2	HR Max 2	0.0133	0.9985	-0.0439	0.0704	FALSE
HR Average 2	HR Max 3	-0.0425	0.4588	-0.1048	0.0197	FALSE
HR Average 2	HR Min 1	0.0191	0.9872	-0.041	0.0791	FALSE
HR Average 2	HR Min 2	0.0094	0.9999	-0.0477	0.0666	FALSE
HR Average 2	HR Min 3	-0.0652	0.0318	-0.1275	-0.003	TRUE
HR Average 3	HR Max 1	0.1232	0	0.0583	0.1881	TRUE
HR Average 3	HR Max 2	0.0861	0.0006	0.0239	0.1484	TRUE
HR Average 3	HR Max 3	0.0304	0.8946	-0.0366	0.0973	FALSE
HR Average 3	HR Min 1	0.0919	0.0004	0.027	0.1568	TRUE
HR Average 3	HR Min 2	0.0823	0.0014	0.02	0.1446	TRUE
HR Average 3	HR Min 3	0.0076	1	-0.0593	0.0746	FALSE
HR Max 1	HR Max 2	-0.037	0.6021	-0.0971	0.023	FALSE
HR Max 1	HR Max 3	-0.0928	0.0003	-0.1577	-0.0279	TRUE
HR Max 1	HR Min 1	-0.0312	0.8334	-0.094	0.0315	FALSE
HR Max 1	HR Min 2	-0.0409	0.4637	-0.1009	0.0192	FALSE
HR Max 1	HR Min 3	-0.1155	0	-0.1804	-0.0506	TRUE
HR Max 2	HR Max 3	-0.0558	0.1213	-0.118	0.0065	FALSE
HR Max 2	HR Min 1	0.0058	1	-0.0542	0.0659	FALSE
HR Max 2	HR Min 2	-0.0038	1	-0.061	0.0534	FALSE
HR Max 2	HR Min 3	-0.0785	0.003	-0.1407	-0.0162	TRUE
HR Max 3	HR Min 1	0.0616	0.0788	-0.0033	0.1265	FALSE
HR Max 3	HR Min 2	0.0519	0.1907	-0.0103	0.1142	FALSE
HR Max 3	HR Min 3	-0.0227	0.9803	-0.0897	0.0442	FALSE
HR Min 1	HR Min 2	-0.0096	0.9999	-0.0697	0.0504	FALSE
HR Min 1	HR Min 3	-0.0843	0.0019	-0.1492	-0.0194	TRUE
HR Min 2	HR Min 3	-0.0747	0.0063	-0.1369	-0.0124	TRUE
HR Average 1	HR Average 2	-0.0276	0.8865	-0.0877	0.0324	FALSE
HR Average 1	HR Average 3	-0.1005	0.0001	-0.1654	-0.0356	TRUE
HR Average 1	HR Max 1	0.0227	0.971	-0.0401	0.0855	FALSE
HR Average 1	HR Max 2	-0.0144	0.9981	-0.0744	0.0457	FALSE
HR Average 1	HR Max 3	-0.0701	0.0229	-0.135	-0.0052	TRUE
HR Average 1	HR Min 1	-0.0086	1	-0.0714	0.0542	FALSE
HR Average 1	HR Min 2	-0.0182	0.9905	-0.0782	0.0419	FALSE
HR Average 1	HR Min 3	-0.0929	0.0003	-0.1578	-0.028	TRUE
HR Average 2	HR Average 3	-0.0729	0.0087	-0.1351	-0.0106	TRUE
HR Average 2	HR Max 1	0.0503	0.1864	-0.0098	0.1103	FALSE
HR Average 2	HR Max 2	0.0133	0.9985	-0.0439	0.0704	FALSE
HR Average 2	HR Max 3	-0.0425	0.4588	-0.1048	0.0197	FALSE
HR Average 2	HR Min 1	0.0191	0.9872	-0.041	0.0791	FALSE
HR Average 2	HR Min 2	0.0094	0.9999	-0.0477	0.0666	FALSE
HR Average 2	HR Min 3	-0.0652	0.0318	-0.1275	-0.003	TRUE
HR Average 3	HR Max 1	0.1232	0	0.0583	0.1881	TRUE
HR Average 3	HR Max 2	0.0861	0.0006	0.0239	0.1484	TRUE
HR Average 3	HR Max 3	0.0304	0.8946	-0.0366	0.0973	FALSE
HR Average 3	HR Min 1	0.0919	0.0004	0.027	0.1568	TRUE
HR Average 3	HR Min 2	0.0823	0.0014	0.02	0.1446	TRUE
HR Average 3	HR Min 3	0.0076	1	-0.0593	0.0746	FALSE
HR Max 1	HR Max 2	-0.037	0.6021	-0.0971	0.023	FALSE
HR Max 1	HR Max 3	-0.0928	0.0003	-0.1577	-0.0279	TRUE
HR Max 1	HR Min 1	-0.0312	0.8334	-0.094	0.0315	FALSE
HR Max 1	HR Min 2	-0.0409	0.4637	-0.1009	0.0192	FALSE
HR Max 1	HR Min 3	-0.1155	0	-0.1804	-0.0506	TRUE
HR Max 2	HR Max 3	-0.0558	0.1213	-0.118	0.0065	FALSE
HR Max 2	HR Min 1	0.0058	1	-0.0542	0.0659	FALSE
HR Max 2	HR Min 2	-0.0038	1	-0.061	0.0534	FALSE
HR Max 2	HR Min 3	-0.0785	0.003	-0.1407	-0.0162	TRUE
HR Max 3	HR Min 1	0.0616	0.0788	-0.0033	0.1265	FALSE
HR Max 3	HR Min 2	0.0519	0.1907	-0.0103	0.1142	FALSE
HR Max 3	HR Min 3	-0.0227	0.9803	-0.0897	0.0442	FALSE
HR Min 1	HR Min 2	-0.0096	0.9999	-0.0697	0.0504	FALSE
HR Min 1	HR Min 3	-0.0843	0.0019	-0.1492	-0.0194	TRUE
HR Min 2	HR Min 3	-0.0747	0.0063	-0.1369	-0.0124	TRUE
