# Supplementary material for: Assessment of sleep patterns in dementia and general population cohorts using passive in-home monitoring technologies
Source: Commun Med (Lond). 2024 Oct 31;4:222. doi: 10.1038/s43856-024-00646-0 (PMC11527978; doi:10.1038/s43856-024-00646-0)
Supplement: Supplementary file 5 — Supplementary Data 3A [file 43856_2024_646_MOESM5_ESM.csv]

	variable	value	Group
0	HR Average	0.26790205193320366	1
1	HR Average	0.0327559299478452	1
2	HR Average	0.42143867150805714	1
3	HR Average	0.006170427351226741	1
4	HR Average	0.24655529635034346	1
5	HR Average	0.07144868014991891	1
6	HR Average	0.04395083772518162	1
7	HR Average	-0.08234148419931216	1
8	HR Average	-0.09079970715631448	1
9	HR Average	-0.08288910843456555	1
10	HR Average	0.19688159691271928	1
11	HR Average	0.22744050292652368	1
12	HR Average	0.169002667613176	1
13	HR Average	0.05522290439392107	1
14	HR Average	-0.07379637782702969	1
15	HR Average	-0.04033746686575365	1
16	HR Average	0.3605021220484373	1
17	HR Average	0.1865178459162625	1
18	HR Average	0.179476680464475	1
19	HR Average	0.42733067202341884	1
20	HR Average	0.0548712725699114	1
21	HR Average	-0.0025246070762670494	1
22	HR Average	0.4143511492221399	1
23	HR Average	-0.0099613377013895	1
24	HR Average	0.2174147287821553	1
25	HR Average	-0.016643181658586026	1
26	HR Average	0.3241023175005542	1
27	HR Average	0.42733067202341884	1
28	HR Average	0.13352342006926723	1
29	HR Average	0.10701914811619222	1
30	HR Average	0.17772845603224166	1
31	HR Average	0.26272151622985074	1
32	HR Average	0.42733067202341884	1
33	HR Average	0.32489158112989724	1
34	HR Average	0.42733067202341884	1
35	HR Average	0.31985025923514104	1
36	HR Average	-0.05939291750649577	1
37	HR Average	0.40396336239243164	1
38	HR Average	0.01841423444736675	1
39	HR Average	0.060433496075687196	1
40	HR Average	0.12027547683611796	1
41	HR Average	0.0731265183866238	1
42	HR Average	0.08652284734971438	1
43	HR Average	0.12453860477484495	1
44	HR Average	-0.09079970715631448	1
45	HR Average	-0.00812526443694545	1
46	HR Average	0.19064930667800145	1
47	HR Average	0.42733067202341884	1
48	HR Average	-0.03650225345606878	1
49	HR Average	0.029845912011973726	1
50	HR Average	0.1886016247732154	1
51	HR Average	0.07011216019312352	1
52	HR Average	0.38101094405424507	1
53	HR Average	0.42733067202341884	1
54	HR Average	0.18374087439342707	1
55	HR Average	0.1595793098059574	1
56	HR Average	0.2723000884133445	1
57	HR Average	0.09596716263664251	1
58	HR Average	-0.06752424588163396	1
59	HR Average	0.30502462385602525	1
60	HR Average	-0.09079970715631448	1
61	HR Average	-0.09079970715631448	1
62	HR Average	0.320599245936843	1
63	HR Average	0.29357320335647713	1
64	HR Average	0.08930547714258694	1
65	HR Average	0.2165023056827592	1
66	HR Average	0.15192469415492474	1
67	HR Average	0.3582344386676054	1
68	HR Average	0.33552039078317897	1
69	HR Average	-0.09079970715631448	1
70	HR Average	0.0307593147224414	1
71	HR Average	0.15884478020673526	1
72	HR Average	0.14909617313988496	1
73	HR Average	0.3313724548570209	1
74	HR Average	0.06073228628198892	1
75	HR Average	-0.006564228418224775	1
76	HR Average	0.42733067202341884	1
77	HR Average	0.374597793379283	1
78	HR Average	0.38721249341848385	1
79	HR Average	0.06457802024479765	1
80	HR Average	0.039115653145962624	1
81	HR Average	-0.09079970715631448	1
82	HR Average	0.197553388856904	1
83	HR Average	0.058423225773699176	1
84	HR Average	-0.08885105401583092	1
85	HR Average	0.07445796236570018	1
86	HR Average	0.35164432536468265	1
87	HR Average	0.11298863816158533	1
88	HR Average	0.18398649766823694	1
89	HR Average	0.1834700102205197	1
90	HR Average	-0.0362000144180095	1
91	HR Average	0.1668560436070229	1
92	HR Average	0.11265242571111275	1
93	HR Average	0.32583331144539646	1
94	HR Average	0.14475106542855118	1
95	HR Average	0.03138640145073495	1
96	HR Average	-0.07894289979021357	1
97	HR Average	0.013877265431630802	1
98	HR Average	0.3717079327723294	1
99	HR Average	0.13482529039973631	1
100	HR Average	0.16878306799531165	1
101	HR Average	0.00707272076254885	1
102	HR Average	0.3023912003236709	1
103	HR Average	0.42733067202341884	1
104	HR Average	0.3392483946539923	1
105	HR Average	0.16021611179687492	1
106	HR Average	0.15387059279528742	1
107	HR Average	0.013727694903025774	1
108	HR Average	0.0622780994713308	1
109	HR Average	0.3656617238989547	1
110	HR Average	0.1474993795746163	1
111	HR Average	-0.00045499685327759994	1
112	HR Average	0.21374587788393243	1
113	HR Average	0.1918297824889547	1
114	HR Average	0.11275059633303297	1
115	HR Average	0.1273247433836261	1
116	HR Average	-0.008242749565630373	1
117	HR Average	0.08234617329122478	1
118	HR Average	0.23637774112551885	1
119	HR Average	0.17712314665485251	1
120	HR Average	-0.08027018814797264	1
121	HR Average	0.08303121260160387	1
122	HR Average	0.11922640435372726	1
123	HR Average	0.06159274015103026	1
124	HR Average	-0.014026514083121274	1
125	HR Average	0.14672255934511494	1
126	HR Average	0.1528850651241785	1
127	HR Average	0.4148342171011222	1
128	HR Average	0.407671856295398	1
129	HR Average	0.06597491346081215	1
130	HR Average	-0.09079970715631448	1
131	HR Average	0.08875256815735978	1
132	HR Average	0.1441185648587251	1
133	HR Average	0.281902813082523	1
134	HR Average	-0.09079970715631448	1
135	HR Average	0.10216442055135491	1
136	HR Average	0.12155232726355292	1
137	HR Average	0.08347043753120202	1
138	HR Average	0.07206487572017317	1
139	HR Average	0.05262582730446532	1
140	HR Average	-0.027838527025954872	1
141	HR Min	0.09169279892383116	1
142	HR Min	0.060546665518736095	1
143	HR Min	0.3173431899046412	1
144	HR Min	-0.09957662063072027	1
145	HR Min	0.33151215278510693	1
146	HR Min	-0.013620526672127277	1
147	HR Min	0.12549051406994102	1
148	HR Min	-0.09957662063072027	1
149	HR Min	-0.09957662063072027	1
150	HR Min	-0.07821800581203689	1
151	HR Min	0.20379694437131238	1
152	HR Min	0.2559831498379723	1
153	HR Min	0.15559758085480999	1
154	HR Min	0.12048540866625988	1
155	HR Min	-0.09957662063072027	1
156	HR Min	-0.0709396439056156	1
157	HR Min	0.21005920401627384	1
158	HR Min	0.36987892624798197	1
159	HR Min	0.24343959219786487	1
160	HR Min	0.35955680293793707	1
161	HR Min	0.07651726753078181	1
162	HR Min	0.05144139608899745	1
163	HR Min	0.401264991514638	1
164	HR Min	-0.006537049670357474	1
165	HR Min	0.17899433258079908	1
166	HR Min	0.0901931032903501	1
167	HR Min	0.24046166889630743	1
168	HR Min	0.25692546687038254	1
169	HR Min	0.3035543334934024	1
170	HR Min	0.1348265630977476	1
171	HR Min	0.20493649410280596	1
172	HR Min	0.31512342256073006	1
173	HR Min	0.401264991514638	1
174	HR Min	0.2794660010603258	1
175	HR Min	0.22197717443822518	1
176	HR Min	0.1852822601768687	1
177	HR Min	0.04223642430517645	1
178	HR Min	0.37222379376566556	1
179	HR Min	0.06692974041397523	1
180	HR Min	0.1350193167446008	1
181	HR Min	0.11443561523217383	1
182	HR Min	0.062409737797562426	1
183	HR Min	0.004908164304469821	1
184	HR Min	0.18512012076543882	1
185	HR Min	-0.09957662063072027	1
186	HR Min	0.03335615913238466	1
187	HR Min	0.18824088024142194	1
188	HR Min	0.401264991514638	1
189	HR Min	0.013337479943025296	1
190	HR Min	0.10901295162956362	1
191	HR Min	0.15500898833712556	1
192	HR Min	0.057114291792999275	1
193	HR Min	0.1958406047835854	1
194	HR Min	0.401264991514638	1
195	HR Min	0.1846597782246726	1
196	HR Min	0.13306045076684395	1
197	HR Min	0.14270631468807932	1
198	HR Min	0.021508912103011618	1
199	HR Min	-0.09540497084385534	1
200	HR Min	0.401264991514638	1
201	HR Min	-0.09957662063072027	1
202	HR Min	-0.09678785089912234	1
203	HR Min	0.0947319195004151	1
204	HR Min	0.31213697056500367	1
205	HR Min	0.11533419133358376	1
206	HR Min	0.19554550293329584	1
207	HR Min	0.20769529110778154	1
208	HR Min	0.34519042376924297	1
209	HR Min	0.2959632378940829	1
210	HR Min	-0.07000480010772968	1
211	HR Min	0.1716613248945337	1
212	HR Min	0.0495238884087273	1
213	HR Min	0.1862287002735894	1
214	HR Min	0.32756202224702863	1
215	HR Min	0.035531952002516895	1
216	HR Min	0.08828207670993425	1
217	HR Min	0.28812098177315787	1
218	HR Min	0.401264991514638	1
219	HR Min	0.09634802874303797	1
220	HR Min	0.14190561602205423	1
221	HR Min	0.09018401823734366	1
222	HR Min	-0.09957662063072027	1
223	HR Min	0.21995340648032252	1
224	HR Min	0.20696565259247202	1
225	HR Min	0.024860860303252425	1
226	HR Min	0.03725473660006945	1
227	HR Min	0.401264991514638	1
228	HR Min	0.13048872703278744	1
229	HR Min	0.2170367251994689	1
230	HR Min	0.11350786969710346	1
231	HR Min	0.06794230998005238	1
232	HR Min	0.0182331034355548	1
233	HR Min	0.04245498270452275	1
234	HR Min	0.2798911569608139	1
235	HR Min	0.32422076831528396	1
236	HR Min	-0.012484126398537127	1
237	HR Min	0.0008024082040030244	1
238	HR Min	0.04307279462035073	1
239	HR Min	0.401264991514638	1
240	HR Min	0.11875536916841317	1
241	HR Min	0.21567044517519268	1
242	HR Min	0.0238491876029536	1
243	HR Min	0.2639036785298782	1
244	HR Min	0.33458979095290053	1
245	HR Min	0.32820468263923996	1
246	HR Min	0.14733501557732323	1
247	HR Min	0.07825207342881799	1
248	HR Min	0.042179150726449996	1
249	HR Min	0.1438308284016978	1
250	HR Min	0.2950184397993265	1
251	HR Min	0.22426685008290112	1
252	HR Min	-0.053126482765778776	1
253	HR Min	0.12133073879083489	1
254	HR Min	0.052645466303755446	1
255	HR Min	0.07303696651774559	1
256	HR Min	0.16568673221140534	1
257	HR Min	0.0990366832623972	1
258	HR Min	0.046761521458988195	1
259	HR Min	0.17827067707659877	1
260	HR Min	0.17112009154937055	1
261	HR Min	0.013577899065189575	1
262	HR Min	0.1067595311650841	1
263	HR Min	0.14428152767192162	1
264	HR Min	0.056384525096652274	1
265	HR Min	-0.006133391669527425	1
266	HR Min	0.19803274610173646	1
267	HR Min	0.13963882024690466	1
268	HR Min	0.19629866057499368	1
269	HR Min	0.15174026569889518	1
270	HR Min	0.13672911003824093	1
271	HR Min	-0.06557637164974314	1
272	HR Min	-0.03318204667751337	1
273	HR Min	0.23585517757335683	1
274	HR Min	0.22042400395466613	1
275	HR Min	-0.09957662063072027	1
276	HR Min	0.08238261056557597	1
277	HR Min	0.10804546447006853	1
278	HR Min	0.05395497872242262	1
279	HR Min	0.03480311032738743	1
280	HR Min	0.14843922325032746	1
281	HR Min	-0.018260763394932652	1
282	HR Max	0.23361611599015605	1
283	HR Max	0.047457554845917224	1
284	HR Max	0.3219634769432777	1
285	HR Max	0.12068544578914092	1
286	HR Max	0.1655527717338836	1
287	HR Max	0.034279325513481604	1
288	HR Max	-0.004870110218335922	1
289	HR Max	-0.05059227897928195	1
290	HR Max	-0.05059227897928195	1
291	HR Max	-0.05059227897928195	1
292	HR Max	0.17385487998790894	1
293	HR Max	0.2051647477476894	1
294	HR Max	0.245001008891662	1
295	HR Max	0.091257002112033	1
296	HR Max	-0.05059227897928195	1
297	HR Max	0.07033664325321944	1
298	HR Max	0.3462424559630525	1
299	HR Max	0.2625639868751419	1
300	HR Max	0.23063627334321235	1
301	HR Max	0.3835933553958689	1
302	HR Max	-0.01559568499572445	1
303	HR Max	0.05305940002106557	1
304	HR Max	0.25633521955809624	1
305	HR Max	0.191538158195842	1
306	HR Max	0.13928299557725593	1
307	HR Max	0.11918581178915448	1
308	HR Max	0.2123441096989065	1
309	HR Max	0.37513348062672125	1
310	HR Max	0.17336196347473826	1
311	HR Max	0.11077363623043757	1
312	HR Max	0.11269375355897493	1
313	HR Max	0.13978338276404506	1
314	HR Max	0.36578829078655634	1
315	HR Max	0.25869119432683	1
316	HR Max	0.3835933553958689	1
317	HR Max	0.29242435474377915	1
318	HR Max	0.11941825417797614	1
319	HR Max	0.26400250539195863	1
320	HR Max	0.08643595562571275	1
321	HR Max	0.1268137786194622	1
322	HR Max	0.20083884896657905	1
323	HR Max	0.1110636513940674	1
324	HR Max	0.09836449090724314	1
325	HR Max	0.08781951134188165	1
326	HR Max	-0.05059227897928195	1
327	HR Max	0.003356649055853899	1
328	HR Max	0.17804786187443383	1
329	HR Max	0.24589332541790965	1
330	HR Max	-0.05059227897928195	1
331	HR Max	-0.013537549174737247	1
332	HR Max	0.19234347402735424	1
333	HR Max	0.2062671699873768	1
334	HR Max	0.3738005779794414	1
335	HR Max	0.3835933553958689	1
336	HR Max	0.18832389605353386	1
337	HR Max	0.15551480059871953	1
338	HR Max	0.2814459133693893	1
339	HR Max	0.048325537056942126	1
340	HR Max	-0.05059227897928195	1
341	HR Max	0.2608981727376096	1
342	HR Max	-0.017242088022011964	1
343	HR Max	0.13338125108607737	1
344	HR Max	0.30963980619819453	1
345	HR Max	0.3016690704479611	1
346	HR Max	0.033281283700406804	1
347	HR Max	0.21117354020321014	1
348	HR Max	0.10414920174983003	1
349	HR Max	0.3835933553958689	1
350	HR Max	0.25617368139879315	1
351	HR Max	0.07173389859492822	1
352	HR Max	0.036474065269031776	1
353	HR Max	0.1877853213339049	1
354	HR Max	0.1339251948722637	1
355	HR Max	0.24798894454897025	1
356	HR Max	-0.05059227897928195	1
357	HR Max	-0.03671433317065855	1
358	HR Max	0.3408975523699684	1
359	HR Max	0.18053717421312823	1
360	HR Max	0.3835933553958689	1
361	HR Max	0.1086444690748718	1
362	HR Max	0.15434727754790717	1
363	HR Max	0.22829919122380818	1
364	HR Max	0.18058616667466817	1
365	HR Max	0.16941604368706298	1
366	HR Max	0.11053650974709928	1
367	HR Max	0.11634675400450759	1
368	HR Max	0.23384633794484122	1
369	HR Max	0.18292536237964604	1
370	HR Max	0.14479268017844302	1
371	HR Max	0.13349815777545435	1
372	HR Max	0.04015303158654575	1
373	HR Max	0.15658381045741682	1
374	HR Max	0.16834650185883587	1
375	HR Max	0.27081038187227685	1
376	HR Max	0.1608888493830092	1
377	HR Max	0.0007585311693174245	1
378	HR Max	0.22367779277700883	1
379	HR Max	0.20925743897078466	1
380	HR Max	0.23080336940322665	1
381	HR Max	0.10068485444102057	1
382	HR Max	0.22376785175449954	1
383	HR Max	0.06321673762289053	1
384	HR Max	0.30147910574596093	1
385	HR Max	0.3835933553958689	1
386	HR Max	0.32374030952610694	1
387	HR Max	0.18521602371223597	1
388	HR Max	0.18309220206041021	1
389	HR Max	0.0824649551173241	1
390	HR Max	0.13653704031542543	1
391	HR Max	0.3835933553958689	1
392	HR Max	0.16952836013486192	1
393	HR Max	0.16312315070909542	1
394	HR Max	0.26612302669267124	1
395	HR Max	0.18544816277808754	1
396	HR Max	0.14065177219046737	1
397	HR Max	0.09305531752165733	1
398	HR Max	0.300671392435532	1
399	HR Max	0.11741714553809628	1
400	HR Max	0.1681311370230495	1
401	HR Max	0.2153564917880992	1
402	HR Max	0.010605194285433949	1
403	HR Max	0.10946959212827738	1
404	HR Max	0.24924708151295047	1
405	HR Max	0.08286919323268678	1
406	HR Max	0.09950000515160423	1
407	HR Max	0.23113861867497354	1
408	HR Max	0.22215890467331095	1
409	HR Max	0.31573065387571136	1
410	HR Max	0.3835933553958689	1
411	HR Max	0.18341848872353791	1
412	HR Max	0.13362441323802676	1
413	HR Max	0.19161432903018738	1
414	HR Max	0.1917218166101554	1
415	HR Max	0.27096736009816397	1
416	HR Max	0.3349522500785144	1
417	HR Max	0.1364925212152921	1
418	HR Max	0.10384850390663228	1
419	HR Max	0.1307380418021556	1
420	HR Max	0.07768166489225867	1
421	HR Max	0.22493566752506466	1
422	HR Max	0.07271903613425305	1
0	HR Average	0.1869859796732804	2
1	HR Average	-0.17916281449282498	2
2	HR Average	0.20039479683183267	2
3	HR Average	0.20974441837516883	2
4	HR Average	0.14285992382474685	2
5	HR Average	0.42143867150805714	2
6	HR Average	-0.0812137128225563	2
7	HR Average	-0.024678455751580626	2
8	HR Average	0.3249218619992153	2
9	HR Average	-0.08533127756122388	2
10	HR Average	0.17023523597626822	2
11	HR Average	0.05761754044794118	2
12	HR Average	0.21237453832333936	2
13	HR Average	0.05972927239660888	2
14	HR Average	0.12189091724404048	2
15	HR Average	0.06177848461823013	2
16	HR Average	0.38007349955767833	2
17	HR Average	-0.0172483761887843	2
18	HR Average	0.4380461709752382	2
19	HR Average	0.0752844917486817	2
20	HR Average	0.02078020266382595	2
21	HR Average	0.08495100193147304	2
22	HR Average	-0.24598396397897737	2
23	HR Average	-0.2034278350222931	2
24	HR Average	0.19688159691271925	2
25	HR Average	0.2274405029265237	2
26	HR Average	0.36592703800635584	2
27	HR Average	-0.04033746686575365	2
28	HR Average	0.3605021220484373	2
29	HR Average	0.17947668046447499	2
30	HR Average	0.2461808476789591	2
31	HR Average	0.4380461709752382	2
32	HR Average	-0.17499977830741043	2
33	HR Average	0.054871272569911395	2
34	HR Average	-0.030036740421261126	2
35	HR Average	-0.09993616484421895	2
36	HR Average	0.25016774917373225	2
37	HR Average	-0.07339155398693423	2
38	HR Average	0.2174147287821553	2
39	HR Average	0.30479477642963226	2
40	HR Average	0.12553914185190573	2
41	HR Average	0.1405159723879967	2
42	HR Average	0.4380461709752382	2
43	HR Average	0.4259917817310254	2
44	HR Average	0.4380461709752382	2
45	HR Average	0.30318150895264256	2
46	HR Average	-0.052998302656928474	2
47	HR Average	-0.06938567022662312	2
48	HR Average	0.4039633623924316	2
49	HR Average	0.31710570787444087	2
50	HR Average	0.060433496075687196	2
51	HR Average	0.012714328456267172	2
52	HR Average	0.1056933135629709	2
53	HR Average	0.04864556160101988	2
54	HR Average	0.15026707958329222	2
55	HR Average	0.0332692683743669	2
56	HR Average	-0.13298547875524824	2
57	HR Average	0.063301327562105	2
58	HR Average	0.00234478403439475	2
59	HR Average	0.42733067202341884	2
60	HR Average	-0.14451590538780773	2
61	HR Average	0.1973959913277038	2
62	HR Average	-0.24598396397897737	2
63	HR Average	-0.24598396397897737	2
64	HR Average	-0.24598396397897737	2
65	HR Average	-0.012526237742469887	2
66	HR Average	-0.03541951418157946	2
67	HR Average	-0.24598396397897737	2
68	HR Average	-0.2430708290745353	2
69	HR Average	-0.1329128003690342	2
70	HR Average	0.0025626133917852345	2
71	HR Average	-0.04979153868455776	2
72	HR Average	0.09596716263664251	2
73	HR Average	-0.06752424588163396	2
74	HR Average	-0.06688808077318126	2
75	HR Average	-0.24598396397897737	2
76	HR Average	-0.24598396397897737	2
77	HR Average	0.08930547714258694	2
78	HR Average	0.4380461709752382	2
79	HR Average	0.27172431757594145	2
80	HR Average	0.2755601959089071	2
81	HR Average	0.2670487875140225	2
82	HR Average	0.19789085589060723	2
83	HR Average	0.4066484669336907	2
84	HR Average	0.15884478020673526	2
85	HR Average	-0.16670374484396178	2
86	HR Average	0.0865875394659904	2
87	HR Average	0.17156303911254	2
88	HR Average	-0.1844752646443628	2
89	HR Average	0.4239871491870506	2
90	HR Average	0.10962505381795748	2
91	HR Average	-0.08012066763659695	2
92	HR Average	0.3313724548570209	2
93	HR Average	0.02615391670753545	2
94	HR Average	0.19213082637570195	2
95	HR Average	0.06073228628198892	2
96	HR Average	0.4380461709752382	2
97	HR Average	-0.07820015745184278	2
98	HR Average	0.04252059489577457	2
99	HR Average	-0.01916783980311725	2
100	HR Average	0.19547173287542952	2
101	HR Average	0.00580629728120605	2
102	HR Average	0.039115653145962624	2
103	HR Average	-0.24598396397897737	2
104	HR Average	0.3107475076537328	2
105	HR Average	0.2089508211549047	2
106	HR Average	0.2304343250878274	2
107	HR Average	-0.18048660005873987	2
108	HR Average	-0.051767717869031026	2
109	HR Average	0.07823299916486595	2
110	HR Average	0.20567325017697308	2
111	HR Average	0.058423225773699176	2
112	HR Average	-0.08885105401583093	2
113	HR Average	0.4380461709752382	2
114	HR Average	0.08198234057633261	2
115	HR Average	0.03161781540462113	2
116	HR Average	0.12651975893533848	2
117	HR Average	-0.09000461252251653	2
118	HR Average	0.14763640161058053	2
119	HR Average	-0.031377085049724335	2
120	HR Average	0.07445796236570017	2
121	HR Average	0.38592469879818836	2
122	HR Average	0.2866166453918693	2
123	HR Average	0.20157635136793475	2
124	HR Average	0.24975017660422316	2
125	HR Average	0.18398649766823694	2
126	HR Average	0.21877121440604275	2
127	HR Average	-0.013418298495761904	2
128	HR Average	0.32583331144539646	2
129	HR Average	0.33367798069631227	2
130	HR Average	-0.11409418435935183	2
131	HR Average	0.28070848430556194	2
132	HR Average	0.4324415751136035	2
133	HR Average	0.14475106542855118	2
134	HR Average	0.2566066621674423	2
135	HR Average	0.3717079327723294	2
136	HR Average	0.10031152674543377	2
137	HR Average	0.16878306799531165	2
138	HR Average	-0.24598396397897737	2
139	HR Average	-0.11321752632380677	2
140	HR Average	0.3771876311293003	2
141	HR Average	0.180282495142143	2
142	HR Average	0.3023912003236709	2
143	HR Average	-0.0537891200066986	2
144	HR Average	0.4380461709752382	2
145	HR Average	0.3392483946539923	2
146	HR Average	0.16021611179687492	2
147	HR Average	0.3551756673173069	2
148	HR Average	0.08446227935934993	2
149	HR Average	0.4380461709752382	2
150	HR Average	0.2760765610932678	2
151	HR Average	0.3656617238989546	2
152	HR Average	0.1474993795746163	2
153	HR Average	0.1860925926895587	2
154	HR Average	0.1918297824889547	2
155	HR Average	-0.008242749565630373	2
156	HR Average	0.39358049099983305	2
157	HR Average	0.11922640435372726	2
158	HR Average	-0.014026514083121274	2
159	HR Average	0.14672255934511497	2
160	HR Average	-0.006324944534000125	2
161	HR Average	0.407671856295398	2
162	HR Average	0.0973390897527321	2
163	HR Average	0.3317957500192394	2
164	HR Average	0.2819028130825231	2
165	HR Average	-0.24552399852415321	2
166	HR Average	-0.004364011930067175	2
167	HR Average	0.10216442055135493	2
168	HR Average	0.08347043753120202	2
169	HR Average	0.05262582730446533	2
170	HR Min	0.18171077475669584	2
171	HR Min	-0.06220545117495222	2
172	HR Min	0.22105839364009738	2
173	HR Min	-0.08711289591294255	2
174	HR Min	0.20519263096023133	2
175	HR Min	0.31734318990464117	2
176	HR Min	-0.10037189839414991	2
177	HR Min	0.017533648720440977	2
178	HR Min	0.013965019447718047	2
179	HR Min	-0.05648812387579394	2
180	HR Min	0.24484991050572041	2
181	HR Min	-0.03492584203828855	2
182	HR Min	0.334231034766291	2
183	HR Min	0.08523173222233009	2
184	HR Min	0.16779330162137968	2
185	HR Min	0.17574494138431151	2
186	HR Min	0.3228010966993011	2
187	HR Min	0.0428644974385902	2
188	HR Min	0.2578040732212173	2
189	HR Min	0.14054185179196257	2
190	HR Min	0.17675142839197663	2
191	HR Min	0.12019038732932093	2
192	HR Min	-0.2246792294738059	2
193	HR Min	-0.20713677868359473	2
194	HR Min	0.20379694437131238	2
195	HR Min	0.2559831498379723	2
196	HR Min	0.30322231138651157	2
197	HR Min	-0.0709396439056156	2
198	HR Min	0.21005920401627384	2
199	HR Min	0.24343959219786485	2
200	HR Min	0.29933671032226894	2
201	HR Min	0.35955680293793707	2
202	HR Min	-0.16682046987469532	2
203	HR Min	0.07651726753078181	2
204	HR Min	0.0099377414332849	2
205	HR Min	0.055119819717684204	2
206	HR Min	0.3442692075736099	2
207	HR Min	-0.06090934168587578	2
208	HR Min	0.17899433258079908	2
209	HR Min	0.28221583770863073	2
210	HR Min	0.12776320958000043	2
211	HR Min	0.25859814355213373	2
212	HR Min	0.25692546687038254	2
213	HR Min	0.29673497466456383	2
214	HR Min	0.41564057291649686	2
215	HR Min	0.17940618242253986	2
216	HR Min	0.006266424225458724	2
217	HR Min	-0.05177083397079572	2
218	HR Min	0.37222379376566556	2
219	HR Min	0.15846301932958612	2
220	HR Min	0.1350193167446008	2
221	HR Min	-0.011171447895747179	2
222	HR Min	0.090326311505252	2
223	HR Min	0.15551062169314045	2
224	HR Min	0.2656769068687642	2
225	HR Min	0.08888354617990522	2
226	HR Min	-0.05172291431498292	2
227	HR Min	0.045070097475363974	2
228	HR Min	0.06865229103281095	2
229	HR Min	0.41564057291649686	2
230	HR Min	-0.08467555471710815	2
231	HR Min	0.11066893890173143	2
232	HR Min	-0.2246792294738059	2
233	HR Min	-0.2246792294738059	2
234	HR Min	-0.2246792294738059	2
235	HR Min	0.017185423323333393	2
236	HR Min	0.0007401176025348399	2
237	HR Min	-0.2246792294738059	2
238	HR Min	-0.17082668008535473	2
239	HR Min	-0.17846062701257842	2
240	HR Min	0.014328728341456293	2
241	HR Min	-0.020676095213475756	2
242	HR Min	0.021508912103011618	2
243	HR Min	-0.09540497084385534	2
244	HR Min	-0.01374193455700938	2
245	HR Min	-0.2246792294738059	2
246	HR Min	-0.2246792294738059	2
247	HR Min	0.11533419133358376	2
248	HR Min	0.4087096796507229	2
249	HR Min	0.19579840716267127	2
250	HR Min	0.3074436068903061	2
251	HR Min	0.29108233100661796	2
252	HR Min	0.24017772356050204	2
253	HR Min	0.41564057291649686	2
254	HR Min	0.0495238884087273	2
255	HR Min	-0.2246792294738059	2
256	HR Min	0.17929508871224903	2
257	HR Min	0.18839629951826664	2
258	HR Min	-0.1442408864520321	2
259	HR Min	0.2776639627462805	2
260	HR Min	0.20382051934630488	2
261	HR Min	0.006576012002929916	2
262	HR Min	0.3275620222470287	2
263	HR Min	0.12556322410099713	2
264	HR Min	0.2296552191597097	2
265	HR Min	0.035531952002516895	2
266	HR Min	0.28812098177315787	2
267	HR Min	-0.12155321261063039	2
268	HR Min	0.08504396452821611	2
269	HR Min	0.04248260774624413	2
270	HR Min	0.26014552874916425	2
271	HR Min	0.0363716926438927	2
272	HR Min	0.09018401823734365	2
273	HR Min	-0.2246792294738059	2
274	HR Min	0.1985271951457985	2
275	HR Min	0.20123307189558326	2
276	HR Min	0.13886621399907217	2
277	HR Min	-0.12192073704533918	2
278	HR Min	0.06370910076341543	2
279	HR Min	0.0976979171547956	2
280	HR Min	0.2682801250861241	2
281	HR Min	0.20696565259247202	2
282	HR Min	0.024860860303252425	2
283	HR Min	0.41564057291649686	2
284	HR Min	-0.018103120574491607	2
285	HR Min	0.1454415554897678	2
286	HR Min	0.12265374782452286	2
287	HR Min	-0.06750234887024559	2
288	HR Min	0.28341556433747295	2
289	HR Min	0.019542235731040164	2
290	HR Min	0.03725473660006945	2
291	HR Min	0.27306126702235345	2
292	HR Min	0.41564057291649686	2
293	HR Min	0.25738278031879347	2
294	HR Min	0.2983633569367912	2
295	HR Min	0.2170367251994689	2
296	HR Min	0.2837475321551991	2
297	HR Min	-0.002877984597204203	2
298	HR Min	0.2798911569608139	2
299	HR Min	0.3690921706824054	2
300	HR Min	-0.0687183326027385	2
301	HR Min	0.25015269788353245	2
302	HR Min	0.41564057291649686	2
303	HR Min	0.32422076831528396	2
304	HR Min	0.3242574789271567	2
305	HR Min	0.401264991514638	2
306	HR Min	0.0327845570710697	2
307	HR Min	0.21567044517519268	2
308	HR Min	-0.14259007114403519	2
309	HR Min	-0.070548211880512	2
310	HR Min	0.33824777422022156	2
311	HR Min	0.18681112461721638	2
312	HR Min	0.26390367852987817	2
313	HR Min	0.04137913287944352	2
314	HR Min	0.33458979095290053	2
315	HR Min	0.32820468263923996	2
316	HR Min	0.14733501557732323	2
317	HR Min	0.32076419473868634	2
318	HR Min	0.16390148007478492	2
319	HR Min	0.41564057291649686	2
320	HR Min	0.41564057291649686	2
321	HR Min	0.2950184397993265	2
322	HR Min	0.22426685008290112	2
323	HR Min	0.25981054831374756	2
324	HR Min	0.052645466303755446	2
325	HR Min	0.09903668326239719	2
326	HR Min	0.17532568568764023	2
327	HR Min	0.14428152767192162	2
328	HR Min	-0.006133391669527425	2
329	HR Min	0.19803274610173646	2
330	HR Min	0.08185146505015613	2
331	HR Min	0.15174026569889518	2
332	HR Min	0.159073708045984	2
333	HR Min	0.41564057291649686	2
334	HR Min	0.2204240039546661	2
335	HR Min	-0.13498862567699463	2
336	HR Min	0.048317639893405	2
337	HR Min	0.08238261056557598	2
338	HR Min	0.05395497872242263	2
339	HR Min	0.14843922325032746	2
340	HR Max	0.11280328820079476	2
341	HR Max	-0.05141107670478898	2
342	HR Max	0.22119656464758075	2
343	HR Max	0.42145247537002845	2
344	HR Max	0.1969477533726987	2
345	HR Max	0.3219634769432777	2
346	HR Max	-0.11471114062746122	2
347	HR Max	0.0563484723378888	2
348	HR Max	0.22711660808078182	2
349	HR Max	-0.10518364357926452	2
350	HR Max	0.07821058204399756	2
351	HR Max	0.17651301346991236	2
352	HR Max	0.16397741963446388	2
353	HR Max	0.039058683589478005	2
354	HR Max	0.09223298521894525	2
355	HR Max	0.1713452880155255	2
356	HR Max	0.209289057928375	2
357	HR Max	0.0856470512131596	2
358	HR Max	0.42145247537002845	2
359	HR Max	0.09442359817627902	2
360	HR Max	-0.04384322624603172	2
361	HR Max	0.09842809480748448	2
362	HR Max	-0.18296510143792638	2
363	HR Max	-0.18296510143792638	2
364	HR Max	0.17385487998790894	2
365	HR Max	0.20516474774768942	2
366	HR Max	0.28936998891775356	2
367	HR Max	0.07033664325321942	2
368	HR Max	0.34624245596305253	2
369	HR Max	0.23063627334321235	2
370	HR Max	0.20831389435274317	2
371	HR Max	0.42145247537002845	2
372	HR Max	-0.00026304426295202564	2
373	HR Max	-0.01559568499572445	2
374	HR Max	0.07232203297570865	2
375	HR Max	-0.12433205353927143	2
376	HR Max	0.2772707324338358	2
377	HR Max	-0.09295034891302532	2
378	HR Max	0.13928299557725593	2
379	HR Max	0.21675704017702546	2
380	HR Max	0.1429558432125235	2
381	HR Max	0.08848150678123688	2
382	HR Max	0.37513348062672125	2
383	HR Max	0.28773996012718894	2
384	HR Max	0.36578829078655634	2
385	HR Max	0.3193477072822517	2
386	HR Max	-0.04203108964658685	2
387	HR Max	-0.10754683988681304	2
388	HR Max	0.2640025053919586	2
389	HR Max	0.2631852183689553	2
390	HR Max	0.1268137786194622	2
391	HR Max	0.027620640889962703	2
392	HR Max	0.1559992355701892	2
393	HR Max	0.032480771293644656	2
394	HR Max	0.077337430699162	2
395	HR Max	-0.03127001410148737	2
396	HR Max	0.015635463005178846	2
397	HR Max	0.04091348907883442	2
398	HR Max	0.0301508437060633	2
399	HR Max	0.24589332541790965	2
400	HR Max	-0.08434747000870735	2
401	HR Max	0.16928278660314933	2
402	HR Max	-0.18296510143792638	2
403	HR Max	-0.18296510143792638	2
404	HR Max	-0.18296510143792638	2
405	HR Max	-0.0475011774732203	2
406	HR Max	0.1499616917590673	2
407	HR Max	-0.18296510143792638	2
408	HR Max	-0.12165500919817188	2
409	HR Max	-0.16399722152251942	2
410	HR Max	-0.05469350482719507	2
411	HR Max	-0.11675902840352445	2
412	HR Max	0.048325537056942126	2
413	HR Max	-0.07623852957003854	2
414	HR Max	-0.05817478775357287	2
415	HR Max	-0.18296510143792638	2
416	HR Max	-0.18296510143792638	2
417	HR Max	0.033281283700406804	2
418	HR Max	0.3644138526639229	2
419	HR Max	0.23645301280223258	2
420	HR Max	0.267006673670382	2
421	HR Max	0.2551663979649111	2
422	HR Max	0.10445525783997403	2
423	HR Max	0.3700064640202785	2
424	HR Max	0.1877853213339049	2
425	HR Max	-0.09989257013402834	2
426	HR Max	0.030350423372258625	2
427	HR Max	0.1473253358241557	2
428	HR Max	-0.018436093683801995	2
429	HR Max	0.33868380650872665	2
430	HR Max	0.0938302164844651	2
431	HR Max	-0.177125446693348	2
432	HR Max	0.24798894454897025	2
433	HR Max	0.02877240685436462	2
434	HR Max	0.19404153094494248	2
435	HR Max	-0.05803235641307075	2
436	HR Max	0.3408975523699684	2
437	HR Max	-0.05829648029091978	2
438	HR Max	0.0007667898364319784	2
439	HR Max	-0.0309387631739643	2
440	HR Max	0.1899285186620137	2
441	HR Max	0.0325763182201399	2
442	HR Max	0.15434727754790717	2
443	HR Max	-0.18296510143792638	2
444	HR Max	0.2736746082253236	2
445	HR Max	0.19020905573561328	2
446	HR Max	0.12250783748078055	2
447	HR Max	0.22829919122380818	2
448	HR Max	-0.008672194917693683	2
449	HR Max	0.12548091026230054	2
450	HR Max	0.2308362622789888	2
451	HR Max	0.16941604368706298	2
452	HR Max	0.11053650974709928	2
453	HR Max	0.42145247537002845	2
454	HR Max	0.038915878041165156	2
455	HR Max	0.20357405189587796	2
456	HR Max	0.1220316591337805	2
457	HR Max	-0.10912158863436544	2
458	HR Max	0.111196746704756	2
459	HR Max	-0.08388378478306482	2
460	HR Max	0.1163467540045076	2
461	HR Max	0.31750051676476077	2
462	HR Max	0.2816625837710335	2
463	HR Max	0.42145247537002845	2
464	HR Max	0.23135408691431547	2
465	HR Max	0.14479268017844302	2
466	HR Max	0.1669842193244788	2
467	HR Max	-0.0350244049134588	2
468	HR Max	0.27081038187227685	2
469	HR Max	0.301904428775055	2
470	HR Max	-0.12417075846078195	2
471	HR Max	0.1802671503580481	2
472	HR Max	0.4110562329921397	2
473	HR Max	0.16088884938300918	2
474	HR Max	0.15544885459941576	2
475	HR Max	0.23080336940322665	2
476	HR Max	0.19947719921181334	2
477	HR Max	0.22376785175449954	2
478	HR Max	0.11212052540702255	2
479	HR Max	0.00953350734883185	2
480	HR Max	0.4177169436133318	2
481	HR Max	0.1936202779568033	2
482	HR Max	0.30147910574596093	2
483	HR Max	-0.07086912307411121	2
484	HR Max	0.42145247537002845	2
485	HR Max	0.32374030952610694	2
486	HR Max	0.18521602371223597	2
487	HR Max	0.2576475628371384	2
488	HR Max	0.1315757065997799	2
489	HR Max	0.42145247537002845	2
490	HR Max	0.21538067068306965	2
491	HR Max	0.42145247537002845	2
492	HR Max	0.16952836013486192	2
493	HR Max	0.3853179294259736	2
494	HR Max	0.18544816277808754	2
495	HR Max	0.300671392435532	2
496	HR Max	0.3265755079817508	2
497	HR Max	0.24924708151295047	2
498	HR Max	0.09950000515160423	2
499	HR Max	0.23113861867497354	2
500	HR Max	0.09365517178109464	2
501	HR Max	0.42145247537002845	2
502	HR Max	0.17648934836004754	2
503	HR Max	0.2540867720423791	2
504	HR Max	0.27096736009816397	2
505	HR Max	0.3349522500785144	2
506	HR Max	0.024114203375200774	2
507	HR Max	0.1364925212152921	2
508	HR Max	0.1307380418021556	2
509	HR Max	0.22493566752506466	2
0	HR Average	-0.17916281449282498	3
1	HR Average	0.006170427351226741	3
2	HR Average	-0.0812137128225563	3
3	HR Average	0.3249218619992153	3
4	HR Average	-0.08533127756122388	3
5	HR Average	0.059729272396608885	3
6	HR Average	0.07144868014991893	3
7	HR Average	-0.08234148419931214	3
8	HR Average	-0.22197044414325426	3
9	HR Average	-0.08288910843456555	3
10	HR Average	-0.2840140751511822	3
11	HR Average	-0.25691911023114494	3
12	HR Average	-0.2034278350222931	3
13	HR Average	-0.07379637782702969	3
14	HR Average	0.3605021220484373	3
15	HR Average	0.054871272569911395	3
16	HR Average	-0.030036740421261126	3
17	HR Average	-0.2840140751511822	3
18	HR Average	-0.07339155398693423	3
19	HR Average	-0.18179262622314005	3
20	HR Average	-0.06938567022662312	3
21	HR Average	0.012714328456267167	3
22	HR Average	0.08652284734971438	3
23	HR Average	-0.2523914663376379	3
24	HR Average	-0.008125264436945449	3
25	HR Average	-0.2840140751511822	3
26	HR Average	0.1973959913277038	3
27	HR Average	-0.03650225345606878	3
28	HR Average	0.1873634718991241	3
29	HR Average	-0.24598396397897737	3
30	HR Average	0.2776388887345248	3
31	HR Average	0.09724370635334298	3
32	HR Average	-0.012526237742469887	3
33	HR Average	0.09468204679824882	3
34	HR Average	0.38101094405424507	3
35	HR Average	0.39358049099983305	3
36	HR Average	-0.03541951418157946	3
37	HR Average	0.39358049099983305	3
38	HR Average	0.2898799589991897	3
39	HR Average	0.39358049099983305	3
40	HR Average	-0.2430708290745353	3
41	HR Average	-0.1329128003690342	3
42	HR Average	0.0025626133917852345	3
43	HR Average	0.3410820141561801	3
44	HR Average	-0.04979153868455776	3
45	HR Average	0.09596716263664251	3
46	HR Average	-0.06752424588163396	3
47	HR Average	-0.06688808077318126	3
48	HR Average	0.30502462385602525	3
49	HR Average	0.39358049099983305	3
50	HR Average	0.0100405707127163	3
51	HR Average	0.1902050615762848	3
52	HR Average	-0.23392991207748895	3
53	HR Average	-0.07372447333361892	3
54	HR Average	0.25843451352294644	3
55	HR Average	0.25897970742601617	3
56	HR Average	0.29929404910406243	3
57	HR Average	0.2115035018203012	3
58	HR Average	0.08930547714258694	3
59	HR Average	0.39358049099983305	3
60	HR Average	0.24804024485235648	3
61	HR Average	-0.09530371192282222	3
62	HR Average	-0.2446049337427319	3
63	HR Average	0.030759314722441398	3
64	HR Average	-0.16670374484396178	3
65	HR Average	-0.08012066763659695	3
66	HR Average	0.06073228628198892	3
67	HR Average	-0.07820015745184278	3
68	HR Average	-0.2840140751511822	3
69	HR Average	0.042520594895774574	3
70	HR Average	0.374597793379283	3
71	HR Average	-0.2840140751511822	3
72	HR Average	-0.25800719617483664	3
73	HR Average	0.023163807423322625	3
74	HR Average	0.2304343250878274	3
75	HR Average	-0.08885105401583093	3
76	HR Average	0.08198234057633261	3
77	HR Average	0.14323769781301707	3
78	HR Average	0.03161781540462112	3
79	HR Average	0.1265197589353385	3
80	HR Average	-0.2152102264823301	3
81	HR Average	-0.09000461252251653	3
82	HR Average	-0.01087331881800575	3
83	HR Average	0.06505528651791352	3
84	HR Average	-0.031377085049724335	3
85	HR Average	0.07445796236570018	3
86	HR Average	0.16067557648422498	3
87	HR Average	0.27075978580205007	3
88	HR Average	-0.2840140751511822	3
89	HR Average	0.2173568421703273	3
90	HR Average	-0.013418298495761902	3
91	HR Average	0.32583331144539646	3
92	HR Average	-0.2840140751511822	3
93	HR Average	-0.11409418435935183	3
94	HR Average	-0.07894289979021357	3
95	HR Average	0.013877265431630802	3
96	HR Average	0.10031152674543377	3
97	HR Average	0.2876952206715484	3
98	HR Average	-0.26905150395936905	3
99	HR Average	0.22888183898138836	3
100	HR Average	-0.0537891200066986	3
101	HR Average	0.0622780994713308	3
102	HR Average	0.3656617238989546	3
103	HR Average	0.1474993795746163	3
104	HR Average	-0.00045499685327759994	3
105	HR Average	0.1860925926895587	3
106	HR Average	0.19182978248895471	3
107	HR Average	-0.008242749565630373	3
108	HR Average	0.39358049099983305	3
109	HR Average	0.17712314665485251	3
110	HR Average	0.11922640435372728	3
111	HR Average	-0.014026514083121274	3
112	HR Average	0.14672255934511494	3
113	HR Average	-0.006324944534000125	3
114	HR Average	0.39358049099983305	3
115	HR Average	0.0973390897527321	3
116	HR Average	0.08875256815735977	3
117	HR Average	0.3317957500192394	3
118	HR Average	0.1441185648587251	3
119	HR Average	0.2819028130825231	3
120	HR Average	-0.24552399852415321	3
121	HR Average	-0.004364011930067175	3
122	HR Average	0.05262582730446533	3
123	HR Average	-0.027838527025954872	3
124	HR Min	-0.06220545117495222	3
125	HR Min	-0.09957662063072027	3
126	HR Min	-0.10037189839414991	3
127	HR Min	0.013965019447718052	3
128	HR Min	-0.05648812387579394	3
129	HR Min	0.08523173222233008	3
130	HR Min	-0.013620526672127278	3
131	HR Min	-0.1030302782780675	3
132	HR Min	-0.24834312101436132	3
133	HR Min	-0.07821800581203689	3
134	HR Min	-0.24834312101436132	3
135	HR Min	-0.246948104223363	3
136	HR Min	-0.20713677868359473	3
137	HR Min	-0.12819399370658735	3
138	HR Min	0.21005920401627387	3
139	HR Min	0.07651726753078181	3
140	HR Min	0.0099377414332849	3
141	HR Min	-0.24834312101436132	3
142	HR Min	-0.06090934168587578	3
143	HR Min	-0.1524268128459656	3
144	HR Min	-0.05177083397079572	3
145	HR Min	-0.011171447895747179	3
146	HR Min	0.004908164304469817	3
147	HR Min	-0.22614036578253058	3
148	HR Min	0.03335615913238467	3
149	HR Min	-0.24834312101436132	3
150	HR Min	0.11066893890173145	3
151	HR Min	0.013337479943025296	3
152	HR Min	0.26931354979842337	3
153	HR Min	-0.23990407645123007	3
154	HR Min	0.0447715242326159	3
155	HR Min	0.2235296904081302	3
156	HR Min	0.017185423323333393	3
157	HR Min	0.16005129540236127	3
158	HR Min	0.1958406047835854	3
159	HR Min	0.43352049252336533	3
160	HR Min	0.0007401176025348446	3
161	HR Min	0.43352049252336533	3
162	HR Min	0.32302177330959353	3
163	HR Min	0.43352049252336533	3
164	HR Min	-0.17082668008535473	3
165	HR Min	-0.17846062701257842	3
166	HR Min	0.014328728341456293	3
167	HR Min	0.4075710113276415	3
168	HR Min	-0.020676095213475756	3
169	HR Min	0.021508912103011625	3
170	HR Min	-0.09540497084385534	3
171	HR Min	-0.01374193455700938	3
172	HR Min	0.43352049252336533	3
173	HR Min	0.43352049252336533	3
174	HR Min	-0.013148131774826776	3
175	HR Min	0.26868251484502176	3
176	HR Min	-0.1734968945884791	3
177	HR Min	-0.0753055599518016	3
178	HR Min	0.19977797026996352	3
179	HR Min	0.29049062392227637	3
180	HR Min	0.29706173499661637	3
181	HR Min	0.20164503190251104	3
182	HR Min	0.11533419133358376	3
183	HR Min	0.4194495399155148	3
184	HR Min	0.4057940146039524	3
185	HR Min	-0.07000480010772966	3
186	HR Min	-0.2220050468767052	3
187	HR Min	0.1716613248945337	3
188	HR Min	-0.22599640393817408	3
189	HR Min	0.006576012002929916	3
190	HR Min	0.035531952002516895	3
191	HR Min	-0.12155321261063039	3
192	HR Min	-0.24834312101436132	3
193	HR Min	0.0850439645282161	3
194	HR Min	0.43352049252336533	3
195	HR Min	-0.2246792294738059	3
196	HR Min	-0.2425901690291791	3
197	HR Min	0.0829163519289722	3
198	HR Min	0.13886621399907217	3
199	HR Min	0.024860860303252425	3
200	HR Min	-0.018103120574491607	3
201	HR Min	0.09805899925100343	3
202	HR Min	0.14544155548976784	3
203	HR Min	0.12265374782452286	3
204	HR Min	-0.2366671269283752	3
205	HR Min	-0.06750234887024559	3
206	HR Min	0.05652570004806525	3
207	HR Min	0.14899510172790198	3
208	HR Min	0.019542235731040164	3
209	HR Min	0.03725473660006945	3
210	HR Min	0.14105224188338158	3
211	HR Min	0.338053972503909	3
212	HR Min	-0.24834312101436132	3
213	HR Min	0.2310870230598881	3
214	HR Min	-0.002877984597204203	3
215	HR Min	0.2798911569608139	3
216	HR Min	-0.24834312101436132	3
217	HR Min	-0.0687183326027385	3
218	HR Min	0.0008024082040030244	3
219	HR Min	0.04307279462035072	3
220	HR Min	0.032784557071069705	3
221	HR Min	0.07025606547213692	3
222	HR Min	-0.14259007114403519	3
223	HR Min	0.11081422184649953	3
224	HR Min	0.04137913287944352	3
225	HR Min	0.1438308284016978	3
226	HR Min	0.2950184397993265	3
227	HR Min	0.22426685008290112	3
228	HR Min	-0.053126482765778776	3
229	HR Min	0.25981054831374756	3
230	HR Min	0.05264546630375545	3
231	HR Min	0.0990366832623972	3
232	HR Min	0.17532568568764023	3
233	HR Min	0.17112009154937055	3
234	HR Min	0.14428152767192162	3
235	HR Min	-0.006133391669527425	3
236	HR Min	0.1980327461017365	3
237	HR Min	0.08185146505015613	3
238	HR Min	0.15174026569889518	3
239	HR Min	0.159073708045984	3
240	HR Min	-0.03318204667751338	3
241	HR Min	0.43352049252336533	3
242	HR Min	0.23585517757335683	3
243	HR Min	0.2204240039546661	3
244	HR Min	-0.13498862567699463	3
245	HR Min	0.048317639893405	3
246	HR Min	0.14843922325032746	3
247	HR Min	-0.018260763394932652	3
248	HR Max	-0.05141107670478898	3
249	HR Max	0.12068544578914092	3
250	HR Max	-0.11471114062746122	3
251	HR Max	0.22711660808078182	3
252	HR Max	-0.10518364357926452	3
253	HR Max	0.039058683589478005	3
254	HR Max	0.034279325513481604	3
255	HR Max	-0.07080149496996081	3
256	HR Max	-0.23196630583791789	3
257	HR Max	-0.11894190997087675	3
258	HR Max	-0.2854692079031927	3
259	HR Max	-0.25378181968559027	3
260	HR Max	-0.1829651014379264	3
261	HR Max	-0.05059227897928195	3
262	HR Max	0.3462424559630525	3
263	HR Max	-0.01559568499572445	3
264	HR Max	0.07232203297570865	3
265	HR Max	-0.2854692079031927	3
266	HR Max	-0.09295034891302532	3
267	HR Max	-0.22981605314052125	3
268	HR Max	-0.10754683988681304	3
269	HR Max	0.027620640889962703	3
270	HR Max	0.09836449090724314	3
271	HR Max	-0.2854692079031927	3
272	HR Max	0.003356649055853894	3
273	HR Max	-0.2854692079031927	3
274	HR Max	0.16928278660314933	3
275	HR Max	-0.06930739788370155	3
276	HR Max	0.18579081695000818	3
277	HR Max	-0.2695221846438398	3
278	HR Max	0.3835933553958689	3
279	HR Max	0.10045675180682555	3
280	HR Max	-0.0475011774732203	3
281	HR Max	0.18429754838385434	3
282	HR Max	0.3738005779794414	3
283	HR Max	0.3835933553958689	3
284	HR Max	0.1499616917590673	3
285	HR Max	0.3835933553958689	3
286	HR Max	0.2141246510852267	3
287	HR Max	0.3533255917517639	3
288	HR Max	-0.12165500919817188	3
289	HR Max	-0.16399722152251942	3
290	HR Max	-0.05469350482719507	3
291	HR Max	0.2534732589859956	3
292	HR Max	-0.11675902840352445	3
293	HR Max	0.048325537056942126	3
294	HR Max	-0.07623852957003854	3
295	HR Max	-0.05817478775357287	3
296	HR Max	0.2608981727376096	3
297	HR Max	0.3573727521680763	3
298	HR Max	0.0952463128891633	3
299	HR Max	0.1413604921019384	3
300	HR Max	-0.017242088022011964	3
301	HR Max	-0.030854331703823148	3
302	HR Max	0.23237795641034165	3
303	HR Max	0.18641638523252452	3
304	HR Max	0.26513364597409195	3
305	HR Max	0.22295958790802375	3
306	HR Max	0.033281283700406804	3
307	HR Max	0.3468301477345592	3
308	HR Max	0.20667459199111257	3
309	HR Max	0.07173389859492822	3
310	HR Max	-0.061732873154767325	3
311	HR Max	0.036474065269031776	3
312	HR Max	-0.09989257013402834	3
313	HR Max	-0.177125446693348	3
314	HR Max	-0.05803235641307075	3
315	HR Max	-0.05829648029091978	3
316	HR Max	-0.2854692079031927	3
317	HR Max	0.0007667898364319831	3
318	HR Max	0.18053717421312826	3
319	HR Max	-0.20636525628411576	3
320	HR Max	-0.2686126785136647	3
321	HR Max	0.017310758152320478	3
322	HR Max	0.12250783748078055	3
323	HR Max	0.11053650974709928	3
324	HR Max	0.038915878041165156	3
325	HR Max	0.23524531325575818	3
326	HR Max	0.20357405189587796	3
327	HR Max	0.1220316591337805	3
328	HR Max	-0.23039938277140143	3
329	HR Max	-0.10912158863436544	3
330	HR Max	0.1708712900790051	3
331	HR Max	0.045008359523961226	3
332	HR Max	-0.08388378478306482	3
333	HR Max	0.1163467540045076	3
334	HR Max	0.2290543006084344	3
335	HR Max	0.23301633687564988	3
336	HR Max	-0.2854692079031927	3
337	HR Max	0.3279208718657294	3
338	HR Max	-0.0350244049134588	3
339	HR Max	0.27081038187227685	3
340	HR Max	-0.2854692079031927	3
341	HR Max	-0.12417075846078195	3
342	HR Max	0.22367779277700883	3
343	HR Max	0.20925743897078466	3
344	HR Max	0.1994771992118133	3
345	HR Max	0.3835933553958689	3
346	HR Max	0.11212052540702255	3
347	HR Max	0.3606789741673361	3
348	HR Max	-0.07086912307411122	3
349	HR Max	0.1365370403154254	3
350	HR Max	0.3835933553958689	3
351	HR Max	0.16952836013486192	3
352	HR Max	0.1631231507090954	3
353	HR Max	0.3835933553958689	3
354	HR Max	0.18544816277808757	3
355	HR Max	0.300671392435532	3
356	HR Max	0.3265755079817508	3
357	HR Max	0.2153564917880992	3
358	HR Max	0.24924708151295047	3
359	HR Max	0.09950000515160423	3
360	HR Max	0.23113861867497354	3
361	HR Max	0.09365517178109464	3
362	HR Max	0.3835933553958689	3
363	HR Max	0.1764893483600475	3
364	HR Max	0.19161432903018738	3
365	HR Max	0.2540867720423791	3
366	HR Max	0.1917218166101554	3
367	HR Max	0.27096736009816397	3
368	HR Max	0.3349522500785144	3
369	HR Max	0.024114203375200774	3
370	HR Max	0.22493566752506466	3
371	HR Max	0.07271903613425305	3
