# Supplementary material for: Assessment of sleep patterns in dementia and general population cohorts using passive in-home monitoring technologies
Source: Commun Med (Lond). 2024 Oct 31;4:222. doi: 10.1038/s43856-024-00646-0 (PMC11527978; doi:10.1038/s43856-024-00646-0)
Supplement: Supplementary file 6 — Supplementary Data 3B [file 43856_2024_646_MOESM6_ESM.csv]

	variable	value	Group
0	RR Average	0.1652697203858109	1
1	RR Average	0.012877776194036574	1
2	RR Average	0.2724319194810901	1
3	RR Average	-0.09363732242128975	1
4	RR Average	0.0213803765287361	1
5	RR Average	0.0021768907361742495	1
6	RR Average	0.16198993810942763	1
7	RR Average	-0.1427670783913789	1
8	RR Average	-0.1427670783913789	1
9	RR Average	-0.1427670783913789	1
10	RR Average	0.1105368084535854	1
11	RR Average	0.19621103564716433	1
12	RR Average	0.0337025812440492	1
13	RR Average	0.18858654876969316	1
14	RR Average	-0.08587422496147498	1
15	RR Average	0.3672309891997873	1
16	RR Average	0.2743896610731604	1
17	RR Average	0.20316279793657346	1
18	RR Average	0.0556351904031141	1
19	RR Average	0.07424884190587952	1
20	RR Average	0.14101336508201365	1
21	RR Average	0.12729394617476786	1
22	RR Average	0.0410907038045851	1
23	RR Average	0.296366751682792	1
24	RR Average	0.22110293565284017	1
25	RR Average	0.3742627153539664	1
26	RR Average	0.3742627153539664	1
27	RR Average	0.1256317942049475	1
28	RR Average	0.14909708934737528	1
29	RR Average	0.20457593764958604	1
30	RR Average	0.021113622475305127	1
31	RR Average	0.3742627153539664	1
32	RR Average	0.17432104306113425	1
33	RR Average	-0.0322468100169869	1
34	RR Average	0.18381605851773275	1
35	RR Average	0.11814985385990073	1
36	RR Average	0.3742627153539664	1
37	RR Average	0.049917778057349725	1
38	RR Average	0.0686378020512438	1
39	RR Average	0.12772163779923232	1
40	RR Average	0.23740192290631623	1
41	RR Average	0.22872618832667563	1
42	RR Average	0.1221129050704954	1
43	RR Average	0.2483142237181027	1
44	RR Average	-0.1427670783913789	1
45	RR Average	-0.08295135387054715	1
46	RR Average	0.10955792802223015	1
47	RR Average	0.020284640282455572	1
48	RR Average	0.3086340656429867	1
49	RR Average	-0.0020033879259255746	1
50	RR Average	0.15410746378723206	1
51	RR Average	0.1174878245248172	1
52	RR Average	0.3352143422454214	1
53	RR Average	0.1314204017673977	1
54	RR Average	0.1722222335223626	1
55	RR Average	0.19341764688682567	1
56	RR Average	0.12188006309518727	1
57	RR Average	0.03239210408490767	1
58	RR Average	-0.10086459985730556	1
59	RR Average	0.15010849359193404	1
60	RR Average	0.155860645218379	1
61	RR Average	0.04543360878309205	1
62	RR Average	0.24420410727635194	1
63	RR Average	0.1744705036453863	1
64	RR Average	0.05266895102831763	1
65	RR Average	0.0656985665354636	1
66	RR Average	0.18959490589556716	1
67	RR Average	0.029329213165786152	1
68	RR Average	0.11739575330743918	1
69	RR Average	0.12992626915662575	1
70	RR Average	-0.00048475967825972483	1
71	RR Average	0.2484643157105422	1
72	RR Average	0.1124191635623058	1
73	RR Average	0.2568124914513008	1
74	RR Average	0.006239084594186876	1
75	RR Average	0.14025069567026396	1
76	RR Average	0.13600007841243406	1
77	RR Average	0.1358282122772511	1
78	RR Average	0.173068881066067	1
79	RR Average	0.19882274771846772	1
80	RR Average	0.20934791831037106	1
81	RR Average	0.12163685569905162	1
82	RR Average	0.19441614244103012	1
83	RR Average	0.3742627153539664	1
84	RR Average	0.16362011707712687	1
85	RR Average	0.20133381414754598	1
86	RR Average	0.3264422010101286	1
87	RR Average	0.0859433632412411	1
88	RR Average	0.25899476796772386	1
89	RR Average	0.03770184490042877	1
90	RR Average	0.3135218905722094	1
91	RR Average	0.07833796956909925	1
92	RR Average	0.12074773728192878	1
93	RR Average	-0.048674483937741174	1
94	RR Average	0.3172722651915103	1
95	RR Average	0.07494223077552202	1
96	RR Average	-0.1427670783913789	1
97	RR Average	0.17196295668807532	1
98	RR Average	-0.0334528627868467	1
99	RR Average	0.16554153812228053	1
100	RR Average	0.14542828083598258	1
101	RR Average	0.1999907816403923	1
102	RR Average	0.2197474917654215	1
103	RR Average	0.14205278604899366	1
104	RR Average	0.27846290708844584	1
105	RR Average	0.21998997927912672	1
106	RR Average	0.10868801787305556	1
107	RR Average	0.3742627153539664	1
108	RR Average	-0.1427670783913789	1
109	RR Average	-0.08762930841625526	1
110	RR Average	0.07059516719957135	1
111	RR Average	0.1053601480667759	1
112	RR Average	0.3511818937438183	1
113	RR Average	0.3481768647172612	1
114	RR Average	0.06185767500028252	1
115	RR Average	0.3742627153539664	1
116	RR Average	-0.03926463923994912	1
117	RR Average	0.08476988503704876	1
118	RR Average	0.1511328733512624	1
119	RR Average	0.10912488635737744	1
120	RR Average	0.3742627153539664	1
121	RR Average	0.13405655320851298	1
122	RR Average	0.2838423880527797	1
123	RR Average	0.12970674521893621	1
124	RR Average	-0.06711168089281265	1
125	RR Average	-0.08011125288438507	1
126	RR Average	0.35702263986483335	1
127	RR Average	-0.1403148297472004	1
128	RR Average	0.069681365570761	1
129	RR Average	0.2548342005826053	1
130	RR Average	0.16290182548794793	1
131	RR Average	-0.07051339644318605	1
132	RR Average	0.024453959497148174	1
133	RR Average	0.2830230348598872	1
134	RR Average	-0.1427670783913789	1
135	RR Average	0.0883121228810916	1
136	RR Average	0.0682579029150023	1
137	RR Average	-0.036252129990873676	1
138	RR Average	0.14005799548638562	1
139	RR Average	-0.1427670783913789	1
140	RR Average	0.11291037704808518	1
141	RR Min	0.22201902090773254	1
142	RR Min	-0.01787635474777895	1
143	RR Min	0.2888271859107603	1
144	RR Min	-0.13440265164899415	1
145	RR Min	0.05538766851207895	1
146	RR Min	0.038302217251771166	1
147	RR Min	0.2748965174517009	1
148	RR Min	-0.13440265164899415	1
149	RR Min	-0.13440265164899415	1
150	RR Min	-0.13440265164899415	1
151	RR Min	0.12877934604222468	1
152	RR Min	0.0054768565424364495	1
153	RR Min	0.022523015406314628	1
154	RR Min	0.23475335127095842	1
155	RR Min	-0.13440265164899415	1
156	RR Min	0.36877401572874663	1
157	RR Min	0.16799357873055304	1
158	RR Min	0.2297452289545522	1
159	RR Min	-0.027782107446975148	1
160	RR Min	0.06373894491452742	1
161	RR Min	0.03331367084374988	1
162	RR Min	0.3823907480871971	1
163	RR Min	-0.009443109828720726	1
164	RR Min	0.32680908586225776	1
165	RR Min	0.2997486132696807	1
166	RR Min	0.43506817534875053	1
167	RR Min	0.43506817534875053	1
168	RR Min	0.14437637768562908	1
169	RR Min	0.2124414937586504	1
170	RR Min	0.17819865896183237	1
171	RR Min	-0.05134491995092728	1
172	RR Min	0.43506817534875053	1
173	RR Min	0.20500687598424663	1
174	RR Min	-0.0858738218498887	1
175	RR Min	0.1416075381954288	1
176	RR Min	0.0478994144157973	1
177	RR Min	0.43506817534875053	1
178	RR Min	0.09653520363490453	1
179	RR Min	0.13100832706327137	1
180	RR Min	0.1523262732717661	1
181	RR Min	0.31796137603431357	1
182	RR Min	0.3091937954774528	1
183	RR Min	0.03958691880003493	1
184	RR Min	0.172899964021611	1
185	RR Min	-0.12709172692893217	1
186	RR Min	-0.13440265164899415	1
187	RR Min	0.19523335699526784	1
188	RR Min	-0.13440265164899415	1
189	RR Min	0.37894687472555133	1
190	RR Min	-0.03372872037109888	1
191	RR Min	0.1758468394124299	1
192	RR Min	0.09028561477098755	1
193	RR Min	0.34969866182100673	1
194	RR Min	0.17337183869635878	1
195	RR Min	0.20642471970489346	1
196	RR Min	0.30326222819791787	1
197	RR Min	0.09651561609827158	1
198	RR Min	0.0002796697302525804	1
199	RR Min	-0.06944028176429581	1
200	RR Min	0.09446163391088076	1
201	RR Min	0.17911545021529557	1
202	RR Min	0.04867459104311862	1
203	RR Min	0.3204269371571192	1
204	RR Min	0.13816146564642806	1
205	RR Min	-0.0073048527738835845	1
206	RR Min	0.07490897241126862	1
207	RR Min	0.22146102901276268	1
208	RR Min	-0.05765279012208907	1
209	RR Min	0.0983127063771351	1
210	RR Min	0.09791830509641246	1
211	RR Min	-0.13440265164899415	1
212	RR Min	0.3166077035816211	1
213	RR Min	0.07922105499635657	1
214	RR Min	0.29292224251803595	1
215	RR Min	-0.01152480694094625	1
216	RR Min	0.08370154680938857	1
217	RR Min	0.10255705150401512	1
218	RR Min	0.13741773924235254	1
219	RR Min	0.13705153459335173	1
220	RR Min	0.19074029645002588	1
221	RR Min	0.1415600613539941	1
222	RR Min	0.18494879889372448	1
223	RR Min	0.2466119912725237	1
224	RR Min	0.43506817534875053	1
225	RR Min	0.16279972301017798	1
226	RR Min	0.292712578647841	1
227	RR Min	0.42651788926433865	1
228	RR Min	0.04511986985519885	1
229	RR Min	0.22492688255374915	1
230	RR Min	0.0160089491706207	1
231	RR Min	0.3573758653402742	1
232	RR Min	0.13491279444433837	1
233	RR Min	0.23890006226475496	1
234	RR Min	0.07166807984722685	1
235	RR Min	0.43506817534875053	1
236	RR Min	0.025235036963847754	1
237	RR Min	0.4166458764759975	1
238	RR Min	0.187218526854478	1
239	RR Min	-0.10285198530154886	1
240	RR Min	0.1501813442770711	1
241	RR Min	0.17750743496914725	1
242	RR Min	0.23086877148197305	1
243	RR Min	0.293256205455996	1
244	RR Min	0.15206350271112032	1
245	RR Min	0.277717170044484	1
246	RR Min	0.27456385137959916	1
247	RR Min	0.2157456129545759	1
248	RR Min	0.41312329229555206	1
249	RR Min	0.43506817534875053	1
250	RR Min	0.20519510423093776	1
251	RR Min	0.049856338860387574	1
252	RR Min	0.25053173228911174	1
253	RR Min	0.352933402500665	1
254	RR Min	0.4091325554717304	1
255	RR Min	0.1281126076222045	1
256	RR Min	0.40810837961023144	1
257	RR Min	0.23028151730608587	1
258	RR Min	0.230359584102286	1
259	RR Min	0.18372081586486735	1
260	RR Min	0.09239333292314653	1
261	RR Min	0.40686217145446746	1
262	RR Min	0.19987385415059128	1
263	RR Min	0.2859932663144083	1
264	RR Min	0.10921560718133216	1
265	RR Min	0.15140093025837748	1
266	RR Min	0.40220068382427665	1
267	RR Min	0.41297869584581537	1
268	RR Min	0.07722154460512973	1
269	RR Min	0.34039759697042216	1
270	RR Min	0.34871490088288465	1
271	RR Min	0.2890411547353118	1
272	RR Min	0.37413584523556037	1
273	RR Min	0.15628941954145648	1
274	RR Min	0.2598732621037139	1
275	RR Min	0.3378639009163467	1
276	RR Min	0.22113792326645823	1
277	RR Min	0.17613499648442654	1
278	RR Min	0.3384697749900618	1
279	RR Min	0.19167865520056993	1
280	RR Min	0.43506817534875053	1
281	RR Min	0.08188771841134138	1
282	RR Max	0.032242425601641374	1
283	RR Max	0.0783318939491469	1
284	RR Max	0.21944192913749536	1
285	RR Max	0.06571979161703505	1
286	RR Max	-0.05330532668525345	1
287	RR Max	-0.07582988522473957	1
288	RR Max	-0.08489533820568303	1
289	RR Max	-0.08489533820568303	1
290	RR Max	-0.08489533820568303	1
291	RR Max	-0.08489533820568303	1
292	RR Max	0.06405446459421098	1
293	RR Max	0.3418963032553474	1
294	RR Max	0.05561577251466665	1
295	RR Max	0.07685840677493885	1
296	RR Max	0.02428942528982353	1
297	RR Max	0.34011190293432714	1
298	RR Max	0.17546480135790563	1
299	RR Max	0.13270305623508735	1
300	RR Max	0.23183096650345875	1
301	RR Max	0.09209158130198435	1
302	RR Max	0.3418963032553474	1
303	RR Max	0.05544970441323033	1
304	RR Max	0.14735067062099444	1
305	RR Max	0.21154848577943072	1
306	RR Max	0.037261979931396676	1
307	RR Max	0.3418963032553474	1
308	RR Max	0.2661237143500226	1
309	RR Max	0.07708930744477956	1
310	RR Max	0.00290232567575743	1
311	RR Max	0.2481757618069099	1
312	RR Max	0.17592521224990176	1
313	RR Max	0.22351703362200798	1
314	RR Max	0.09688537288983597	1
315	RR Max	0.08543193670670753	1
316	RR Max	0.2628841183224433	1
317	RR Max	0.26191496822626303	1
318	RR Max	0.08810681537812115	1
319	RR Max	-0.053797189142506856	1
320	RR Max	-0.07024480661336913	1
321	RR Max	0.06641279689047776	1
322	RR Max	0.04837992694672795	1
323	RR Max	0.040464268171477226	1
324	RR Max	0.2920803730944004	1
325	RR Max	0.3418963032553474	1
326	RR Max	-0.08489533820568303	1
327	RR Max	0.09954298284608498	1
328	RR Max	-0.08220809613289072	1
329	RR Max	0.3418963032553474	1
330	RR Max	0.13708283930186796	1
331	RR Max	0.06650825270145724	1
332	RR Max	0.0972649403054171	1
333	RR Max	0.16850824251907093	1
334	RR Max	0.28227554607716937	1
335	RR Max	0.0324820406045533	1
336	RR Max	0.08734263522928883	1
337	RR Max	-0.05587671379042055	1
338	RR Max	0.16865472923898298	1
339	RR Max	0.09950960508441475	1
340	RR Max	-0.08489533820568303	1
341	RR Max	0.26032593881043026	1
342	RR Max	0.09563812467869827	1
343	RR Max	0.0355042069592923	1
344	RR Max	0.0640886946005952	1
345	RR Max	0.24142812864742882	1
346	RR Max	0.17852602336292003	1
347	RR Max	0.04158948684150825	1
348	RR Max	0.10862559284544843	1
349	RR Max	0.2149128599674705	1
350	RR Max	0.15092182237348373	1
351	RR Max	0.19049927326237567	1
352	RR Max	0.3418963032553474	1
353	RR Max	0.08548757938504768	1
354	RR Max	0.1766917444794346	1
355	RR Max	0.16234123899363664	1
356	RR Max	0.044123733395439305	1
357	RR Max	0.2530516598461113	1
358	RR Max	0.19927273777831664	1
359	RR Max	0.1236016721495144	1
360	RR Max	0.23948859669604047	1
361	RR Max	0.20336204465311286	1
362	RR Max	0.3418963032553474	1
363	RR Max	-0.0227087690397494	1
364	RR Max	0.0693150888064242	1
365	RR Max	0.2768241332426002	1
366	RR Max	0.15478734091629198	1
367	RR Max	0.03163228589461135	1
368	RR Max	0.08958526878632646	1
369	RR Max	0.16836734158694988	1
370	RR Max	0.31564534190046556	1
371	RR Max	0.08201670245031918	1
372	RR Max	0.19868423186330464	1
373	RR Max	0.022643787410759723	1
374	RR Max	0.03966403663336055	1
375	RR Max	0.14449565719426657	1
376	RR Max	-0.08489533820568303	1
377	RR Max	0.1772272056099199	1
378	RR Max	-0.036964820996928854	1
379	RR Max	0.11119823250696267	1
380	RR Max	0.11829975839203938	1
381	RR Max	0.18792384082126834	1
382	RR Max	0.06686138530523705	1
383	RR Max	0.12047776673160995	1
384	RR Max	0.04706673970712775	1
385	RR Max	0.11127163761542101	1
386	RR Max	0.2620284546206243	1
387	RR Max	0.0881063052356714	1
388	RR Max	0.16471502237738564	1
389	RR Max	0.04464459351894815	1
390	RR Max	0.06430908976986625	1
391	RR Max	0.1056128513758065	1
392	RR Max	0.3418963032553474	1
393	RR Max	0.06269115616183232	1
394	RR Max	0.04849731382167348	1
395	RR Max	-0.03719325278823717	1
396	RR Max	0.028409444522598148	1
397	RR Max	0.11869813191959495	1
398	RR Max	0.16689984006226005	1
399	RR Max	0.0308764190317019	1
400	RR Max	0.041087777205792195	1
401	RR Max	0.11043808852832117	1
402	RR Max	0.06870718367230295	1
403	RR Max	-0.03761307749469525	1
404	RR Max	0.2322711484783473	1
405	RR Max	0.020596681045819326	1
406	RR Max	-0.0445323661946191	1
407	RR Max	0.0722340562126821	1
408	RR Max	0.0519555574853783	1
409	RR Max	0.0513896150582443	1
410	RR Max	0.054097249791359776	1
411	RR Max	0.07084174691278163	1
412	RR Max	0.07836918733641307	1
413	RR Max	0.04279486060857383	1
414	RR Max	0.18007740278233014	1
415	RR Max	0.08622398773734652	1
416	RR Max	0.1405486685869527	1
417	RR Max	0.03204465240106717	1
418	RR Max	0.04423687197319985	1
419	RR Max	-0.035618103960101725	1
420	RR Max	0.021368365787797	1
421	RR Max	-0.08489533820568303	1
422	RR Max	0.23030326660635286	1
0	RR Average	0.16851757464197045	2
1	RR Average	0.051098111594717874	2
2	RR Average	0.2989879911027547	2
3	RR Average	0.0168474211463219	2
4	RR Average	-0.0353377370396437	2
5	RR Average	0.2724319194810901	2
6	RR Average	-0.09028634263623148	2
7	RR Average	0.0117182460674135	2
8	RR Average	0.020489988292782934	2
9	RR Average	-0.16184556518008594	2
10	RR Average	0.3481768647172612	2
11	RR Average	0.2102637150700845	2
12	RR Average	0.19759205350041156	2
13	RR Average	0.11264835231919584	2
14	RR Average	0.30114760443030253	2
15	RR Average	0.26660669752800437	2
16	RR Average	0.17258426027570076	2
17	RR Average	0.16257631141843526	2
18	RR Average	0.19648918682391417	2
19	RR Average	0.010511201941964551	2
20	RR Average	0.2389470025208481	2
21	RR Average	0.26491065311485107	2
22	RR Average	-0.21333513773091597	2
23	RR Average	-0.21333513773091597	2
24	RR Average	0.11053680845358539	2
25	RR Average	0.19621103564716433	2
26	RR Average	0.18923497780843188	2
27	RR Average	0.3481768647172612	2
28	RR Average	0.2743896610731604	2
29	RR Average	0.0556351904031141	2
30	RR Average	0.07196369594020935	2
31	RR Average	0.07424884190587952	2
32	RR Average	0.3481768647172612	2
33	RR Average	0.14101336508201365	2
34	RR Average	0.19333480014044363	2
35	RR Average	-4.395815830320017e-05	2
36	RR Average	0.26738171961561386	2
37	RR Average	-0.18078302779553063	2
38	RR Average	0.22110293565284014	2
39	RR Average	0.3382129200475753	2
40	RR Average	0.30464886317399364	2
41	RR Average	0.1380863055099519	2
42	RR Average	0.1256317942049475	2
43	RR Average	0.25323195710039204	2
44	RR Average	0.17432104306113425	2
45	RR Average	0.3481768647172612	2
46	RR Average	0.31571938609475325	2
47	RR Average	-0.11045624904624968	2
48	RR Average	0.04991777805734972	2
49	RR Average	0.21704767506721223	2
50	RR Average	0.12772163779923232	2
51	RR Average	0.010770583927001023	2
52	RR Average	0.31847551328686063	2
53	RR Average	0.0190563664699251	2
54	RR Average	0.14908030350806786	2
55	RR Average	0.21290871771254763	2
56	RR Average	0.12259264396105915	2
57	RR Average	0.19684906294978913	2
58	RR Average	0.34429690574545246	2
59	RR Average	0.020284640282455576	2
60	RR Average	0.17431810805618708	2
61	RR Average	0.0034857025009380066	2
62	RR Average	-0.21333513773091597	2
63	RR Average	-0.21333513773091597	2
64	RR Average	-0.21333513773091597	2
65	RR Average	-0.15423047030263162	2
66	RR Average	0.15874545402877263	2
67	RR Average	-0.21333513773091597	2
68	RR Average	0.0009124294441281997	2
69	RR Average	-0.10220813083724856	2
70	RR Average	-0.18410899554517296	2
71	RR Average	-0.11560922334564525	2
72	RR Average	0.03239210408490767	2
73	RR Average	-0.10086459985730556	2
74	RR Average	-0.04419649189857215	2
75	RR Average	-0.21333513773091597	2
76	RR Average	-0.21333513773091597	2
77	RR Average	0.05266895102831763	2
78	RR Average	-0.0073736457005928995	2
79	RR Average	0.11251158575730347	2
80	RR Average	0.17472112941456275	2
81	RR Average	0.22110550014789554	2
82	RR Average	0.128310894988811	2
83	RR Average	0.2992886129521113	2
84	RR Average	0.2484643157105422	2
85	RR Average	-0.0763262251021787	2
86	RR Average	0.11288070636095125	2
87	RR Average	0.2619327432338637	2
88	RR Average	0.3481768647172612	2
89	RR Average	0.3005582883699076	2
90	RR Average	-0.007356937640766099	2
91	RR Average	0.009800320179504225	2
92	RR Average	0.2568124914513008	2
93	RR Average	0.10651552590485397	2
94	RR Average	0.19957218334517923	2
95	RR Average	0.006239084594186876	2
96	RR Average	0.13600007841243406	2
97	RR Average	-0.15835412255398504	2
98	RR Average	0.010528821959475396	2
99	RR Average	0.317640001574976	2
100	RR Average	0.3031591210015974	2
101	RR Average	0.19259853996715673	2
102	RR Average	0.20934791831037108	2
103	RR Average	0.07227243277133205	2
104	RR Average	0.26166195618694194	2
105	RR Average	0.12192147551750887	2
106	RR Average	0.16448962002757142	2
107	RR Average	0.12163685569905162	2
108	RR Average	0.3041125600713065	2
109	RR Average	0.12374138908200295	2
110	RR Average	0.345629268486634	2
111	RR Average	0.3481768647172612	2
112	RR Average	0.16362011707712687	2
113	RR Average	-0.0008400817555330245	2
114	RR Average	-0.10485466015732861	2
115	RR Average	0.3481768647172612	2
116	RR Average	-0.008623516955031949	2
117	RR Average	-0.04359480410357158	2
118	RR Average	0.07319500043768976	2
119	RR Average	-0.049327956030883344	2
120	RR Average	0.201333814147546	2
121	RR Average	0.16174085305549077	2
122	RR Average	0.2355934139971105	2
123	RR Average	0.17161504279869377	2
124	RR Average	0.33124575457263394	2
125	RR Average	0.25899476796772386	2
126	RR Average	0.1328101164108131	2
127	RR Average	0.1373976340909825	2
128	RR Average	-0.048674483937741174	2
129	RR Average	0.28190836098613153	2
130	RR Average	-0.03163215993215615	2
131	RR Average	0.15452175709323188	2
132	RR Average	0.21095002326507695	2
133	RR Average	0.3172722651915103	2
134	RR Average	0.17859544102466654	2
135	RR Average	-0.0334528627868467	2
136	RR Average	0.11830699587713794	2
137	RR Average	0.14542828083598258	2
138	RR Average	0.1823455756625985	2
139	RR Average	0.23885861945170678	2
140	RR Average	0.3055048962473837	2
141	RR Average	0.2407767286056703	2
142	RR Average	0.21974749176542147	2
143	RR Average	-0.1560792141776934	2
144	RR Average	0.14205278604899366	2
145	RR Average	0.27846290708844584	2
146	RR Average	0.2199899792791267	2
147	RR Average	0.2552490538043392	2
148	RR Average	0.15476329734851024	2
149	RR Average	0.06303081945771588	2
150	RR Average	0.08997926548329888	2
151	RR Average	-0.08762930841625524	2
152	RR Average	0.07059516719957135	2
153	RR Average	0.0013215167085773739	2
154	RR Average	0.3481768647172612	2
155	RR Average	-0.03926463923994913	2
156	RR Average	0.3056268514760604	2
157	RR Average	0.2838423880527797	2
158	RR Average	-0.06711168089281265	2
159	RR Average	-0.08011125288438507	2
160	RR Average	0.3481768647172612	2
161	RR Average	0.069681365570761	2
162	RR Average	0.021286696685681776	2
163	RR Average	-0.022994935888498776	2
164	RR Average	0.28302303485988717	2
165	RR Average	-0.21333513773091597	2
166	RR Average	-0.0068367093831027004	2
167	RR Average	0.0883121228810916	2
168	RR Average	-0.036252129990873676	2
169	RR Average	-0.15703676583322854	2
170	RR Min	0.22169199472693266	2
171	RR Min	0.19526600494921192	2
172	RR Min	0.014864115437037428	2
173	RR Min	0.10595192297747844	2
174	RR Min	0.09784297186910974	2
175	RR Min	0.21944192913749533	2
176	RR Min	-0.07435365247301659	2
177	RR Min	0.0691411303794011	2
178	RR Min	-0.02269328678122692	2
179	RR Min	-0.04215581549352014	2
180	RR Min	-0.0684878211101484	2
181	RR Min	0.2833162296961396	2
182	RR Min	0.09181814967203612	2
183	RR Min	0.08370590711646102	2
184	RR Min	0.12843297104474374	2
185	RR Min	0.36596362422427064	2
186	RR Min	0.16993489156378044	2
187	RR Min	0.1443957660983515	2
188	RR Min	0.20805861998002448	2
189	RR Min	0.09400996013328836	2
190	RR Min	0.3414701738226409	2
191	RR Min	0.2874507603752941	2
192	RR Min	-0.21287383498344536	2
193	RR Min	-0.1706539910768426	2
194	RR Min	0.06405446459421098	2
195	RR Min	0.36596362422427064	2
196	RR Min	0.2618588564390584	2
197	RR Min	0.34011190293432714	2
198	RR Min	0.17546480135790563	2
199	RR Min	0.23183096650345877	2
200	RR Min	0.10727695729886097	2
201	RR Min	0.09209158130198435	2
202	RR Min	0.05258186975105425	2
203	RR Min	0.3640165064951763	2
204	RR Min	0.04036468536558885	2
205	RR Min	0.08528840093471873	2
206	RR Min	0.2183390010569238	2
207	RR Min	-0.10578141388106164	2
208	RR Min	0.037261979931396676	2
209	RR Min	0.3316256103614105	2
210	RR Min	-0.0664279358203506	2
211	RR Min	0.2462329801997462	2
212	RR Min	0.07708930744477954	2
213	RR Min	0.21342980948178095	2
214	RR Min	0.09688537288983598	2
215	RR Min	0.3080964467755523	2
216	RR Min	0.13180323452382686	2
217	RR Min	-0.10511637866168659	2
218	RR Min	-0.05379718914250685	2
219	RR Min	0.36596362422427064	2
220	RR Min	0.06641279689047776	2
221	RR Min	0.03224231434062648	2
222	RR Min	0.08526540415888242	2
223	RR Min	0.07904945919991743	2
224	RR Min	0.18439389374101234	2
225	RR Min	0.30939926035438364	2
226	RR Min	0.36596362422427064	2
227	RR Min	0.022392093559239025	2
228	RR Min	0.12100609826115764	2
229	RR Min	0.36596362422427064	2
230	RR Min	0.05622488123290853	2
231	RR Min	-0.027598820102224496	2
232	RR Min	-0.21287383498344536	2
233	RR Min	-0.21287383498344536	2
234	RR Min	-0.21287383498344536	2
235	RR Min	-0.10987715305215393	2
236	RR Min	0.2219015242589703	2
237	RR Min	-0.21287383498344536	2
238	RR Min	0.036587386463495776	2
239	RR Min	-0.12995097328367777	2
240	RR Min	-0.14679672362935256	2
241	RR Min	-0.10375047455035444	2
242	RR Min	0.09950960508441475	2
243	RR Min	-0.16206252324923442	2
244	RR Min	-0.21287383498344536	2
245	RR Min	-0.21287383498344536	2
246	RR Min	-0.21287383498344536	2
247	RR Min	0.17852602336292003	2
248	RR Min	0.17027437790787614	2
249	RR Min	0.1385827282326056	2
250	RR Min	0.27889951798692547	2
251	RR Min	0.16743248984711442	2
252	RR Min	0.27490607946830237	2
253	RR Min	0.36596362422427064	2
254	RR Min	0.08548757938504767	2
255	RR Min	-0.010335821413085644	2
256	RR Min	0.25351205988629705	2
257	RR Min	0.1319768688524504	2
258	RR Min	0.32745205660480525	2
259	RR Min	0.27677485011146646	2
260	RR Min	0.09461779863916567	2
261	RR Min	0.11377499323977397	2
262	RR Min	0.16234123899363664	2
263	RR Min	0.0831291375604147	2
264	RR Min	0.32815565196845553	2
265	RR Min	0.044123733395439305	2
266	RR Min	0.19927273777831667	2
267	RR Min	-0.21287383498344536	2
268	RR Min	0.1946322831529669	2
269	RR Min	0.08692766561081322	2
270	RR Min	0.2504310262647033	2
271	RR Min	0.30910307913254165	2
272	RR Min	0.3418963032553474	2
273	RR Min	0.09696169301077522	2
274	RR Min	0.2914504611351003	2
275	RR Min	0.15723677941385134	2
276	RR Min	0.1123264847842664	2
277	RR Min	-0.0227087690397494	2
278	RR Min	0.13248673985217616	2
279	RR Min	0.23401545071091967	2
280	RR Min	0.20483423030734477	2
281	RR Min	0.27682413324260013	2
282	RR Min	0.15478734091629198	2
283	RR Min	0.038324757277038025	2
284	RR Min	-0.09745956685419199	2
285	RR Min	0.31081248783484644	2
286	RR Min	0.08744456038691285	2
287	RR Min	-0.01992074445161797	2
288	RR Min	0.1251770576431837	2
289	RR Min	0.06458914946293869	2
290	RR Min	0.031632285894611346	2
291	RR Min	0.19836199122502463	2
292	RR Min	0.3121199086229386	2
293	RR Min	0.18728500722170927	2
294	RR Min	0.3274794204434618	2
295	RR Min	0.31564534190046556	2
296	RR Min	0.19031739066392048	2
297	RR Min	0.15252626419863807	2
298	RR Min	0.14449565719426657	2
299	RR Min	0.1250397589509542	2
300	RR Min	0.1631047650421335	2
301	RR Min	0.07275037986749283	2
302	RR Min	0.27817892402339084	2
303	RR Min	-0.15783686404115688	2
304	RR Min	0.06162485477086147	2
305	RR Min	0.11829975839203938	2
306	RR Min	0.27779144154834723	2
307	RR Min	0.06686138530523705	2
308	RR Min	0.29939946356654956	2
309	RR Min	0.10408897718440958	2
310	RR Min	0.3215701498915749	2
311	RR Min	0.12137852432190052	2
312	RR Min	0.04706673970712775	2
313	RR Min	-0.028109135585330097	2
314	RR Min	0.111271637615421	2
315	RR Min	0.2620284546206243	2
316	RR Min	0.08810630523567141	2
317	RR Min	0.2957756391676596	2
318	RR Min	0.36596362422427064	2
319	RR Min	0.30077806991214534	2
320	RR Min	0.36596362422427064	2
321	RR Min	0.1056128513758065	2
322	RR Min	0.36596362422427064	2
323	RR Min	0.21877533919159556	2
324	RR Min	-0.03719325278823717	2
325	RR Min	0.16689984006226002	2
326	RR Min	0.25426599139083234	2
327	RR Min	0.2322711484783473	2
328	RR Min	-0.0445323661946191	2
329	RR Min	0.07223405621268211	2
330	RR Min	0.06667812835730667	2
331	RR Min	0.05409724979135978	2
332	RR Min	0.1357372156359604	2
333	RR Min	0.06747125306937163	2
334	RR Min	0.08622398773734652	2
335	RR Min	0.1405486685869527	2
336	RR Min	0.047999795691770576	2
337	RR Min	0.03204465240106718	2
338	RR Min	-0.035618103960101725	2
339	RR Min	-0.08489533820568303	2
340	RR Max	0.13878211038206553	2
341	RR Max	-0.017323666290625275	2
342	RR Max	0.42181814039232235	2
343	RR Max	-0.02499848428602705	2
344	RR Max	-0.09606387746509577	2
345	RR Max	0.2888271859107603	2
346	RR Max	-0.09496427172666763	2
347	RR Max	-0.015274989016329475	2
348	RR Max	0.03990868758913795	2
349	RR Max	-0.21075851063181186	2
350	RR Max	0.43754197423127555	2
351	RR Max	0.17005107178908282	2
352	RR Max	0.24072572478668103	2
353	RR Max	0.12268989063626967	2
354	RR Max	0.37222520680950344	2
355	RR Max	0.14626449132927224	2
356	RR Max	0.16862565661800324	2
357	RR Max	0.16612413323427608	2
358	RR Max	0.18521529244384471	2
359	RR Max	-0.0285434910127841	2
360	RR Max	0.18419943041874587	2
361	RR Max	0.2464902808552334	2
362	RR Max	-0.21075851063181186	2
363	RR Max	-0.21075851063181186	2
364	RR Max	0.12877934604222466	2
365	RR Max	0.0054768565424364495	2
366	RR Max	0.14985330665819746	2
367	RR Max	0.3687740157287466	2
368	RR Max	0.16799357873055304	2
369	RR Max	-0.027782107446975148	2
370	RR Max	0.05341714798165765	2
371	RR Max	0.06373894491452742	2
372	RR Max	0.43754197423127555	2
373	RR Max	0.03331367084374988	2
374	RR Max	0.213094350735574	2
375	RR Max	-0.03963205822031455	2
376	RR Max	0.2820974791283093	2
377	RR Max	-0.21014535260613756	2
378	RR Max	0.2997486132696807	2
379	RR Max	0.33110261835835886	2
380	RR Max	0.43754197423127555	2
381	RR Max	0.0837615455858963	2
382	RR Max	0.14437637768562908	2
383	RR Max	0.2640859426946936	2
384	RR Max	0.20500687598424666	2
385	RR Max	0.41338886019161075	2
386	RR Max	0.3915558461658653	2
387	RR Max	-0.1096134115166402	2
388	RR Max	0.09653520363490453	2
389	RR Max	0.018956468949325223	2
390	RR Max	0.1523262732717661	2
391	RR Max	0.0004851508989340327	2
392	RR Max	0.4170987535205422	2
393	RR Max	-0.009349879705517851	2
394	RR Max	0.12821553178771294	2
395	RR Max	0.1617426390442845	2
396	RR Max	-0.0197069757274346	2
397	RR Max	0.27187015243429147	2
398	RR Max	0.43754197423127555	2
399	RR Max	-0.16460588902139223	2
400	RR Max	0.22386685171355036	2
401	RR Max	0.017802397164932326	2
402	RR Max	-0.18987126022105635	2
403	RR Max	-0.21075851063181186	2
404	RR Max	-0.21075851063181186	2
405	RR Max	-0.17017185827829776	2
406	RR Max	0.12467280787859508	2
407	RR Max	-0.21075851063181186	2
408	RR Max	-0.01566617370379445	2
409	RR Max	-0.08626470549715043	2
410	RR Max	-0.19588560645739883	2
411	RR Max	-0.11763588443016065	2
412	RR Max	0.0002796697302525804	2
413	RR Max	-0.06944028176429581	2
414	RR Max	0.03538883608922838	2
415	RR Max	-0.21075851063181186	2
416	RR Max	-0.21075851063181186	2
417	RR Max	-0.0073048527738835845	2
418	RR Max	-0.08957070336155368	2
419	RR Max	0.09703402066815395	2
420	RR Max	0.1211362142122694	2
421	RR Max	0.23936048566899282	2
422	RR Max	0.056442028204344775	2
423	RR Max	0.25935874695194944	2
424	RR Max	0.31660770358162116	2
425	RR Max	-0.1046477528260189	2
426	RR Max	0.04424254280190025	2
427	RR Max	0.31435145448530966	2
428	RR Max	0.43754197423127555	2
429	RR Max	0.3025578962551849	2
430	RR Max	-0.05444634285965113	2
431	RR Max	-0.03873267851377962	2
432	RR Max	0.29292224251803595	2
433	RR Max	0.11416371439338766	2
434	RR Max	0.13391767659120102	2
435	RR Max	-0.01152480694094625	2
436	RR Max	0.10255705150401512	2
437	RR Max	-0.11970571709050687	2
438	RR Max	-0.0752013317647943	2
439	RR Max	0.41512953025967464	2
440	RR Max	0.31850924443564893	2
441	RR Max	0.13275760082887644	2
442	RR Max	0.14156006135399407	2
443	RR Max	0.05864554415831488	2
444	RR Max	0.2399763881031902	2
445	RR Max	0.10187228409094197	2
446	RR Max	0.1837459420150175	2
447	RR Max	0.18494879889372445	2
448	RR Max	0.3745958898122104	2
449	RR Max	0.06886083925104977	2
450	RR Max	0.40056088399618506	2
451	RR Max	0.43754197423127555	2
452	RR Max	0.16279972301017798	2
453	RR Max	-0.0189851148687898	2
454	RR Max	-0.10513371045455217	2
455	RR Max	0.41112319968785255	2
456	RR Max	-0.05293449172314507	2
457	RR Max	-0.05326780872449087	2
458	RR Max	0.04687805535914645	2
459	RR Max	-0.10069633034910255	2
460	RR Max	0.292712578647841	2
461	RR Max	0.1398888852915788	2
462	RR Max	0.19300764613372437	2
463	RR Max	0.15918643158019025	2
464	RR Max	0.3230361067938567	2
465	RR Max	0.22492688255374915	2
466	RR Max	0.10213779236949885	2
467	RR Max	0.12624872291477837	2
468	RR Max	0.07166807984722685	2
469	RR Max	0.346212613082189	2
470	RR Max	-0.1210283139876243	2
471	RR Max	0.18781426720999392	2
472	RR Max	0.17341857975697325	2
473	RR Max	0.43754197423127555	2
474	RR Max	0.2274947688860483	2
475	RR Max	-0.10285198530154885	2
476	RR Max	0.04075894609955313	2
477	RR Max	0.17750743496914725	2
478	RR Max	0.12255796648914438	2
479	RR Max	0.29420424059922057	2
480	RR Max	0.2888682578651706	2
481	RR Max	0.28893320894117214	2
482	RR Max	0.293256205455996	2
483	RR Max	-0.21075851063181186	2
484	RR Max	0.15206350271112032	2
485	RR Max	0.277717170044484	2
486	RR Max	0.2745638513795991	2
487	RR Max	0.228774386928552	2
488	RR Max	0.04423276125405477	2
489	RR Max	-0.049165212510281005	2
490	RR Max	-0.1200411502587706	2
491	RR Max	0.20519510423093776	2
492	RR Max	0.049856338860387574	2
493	RR Max	0.10651768062901765	2
494	RR Max	0.4091325554717304	2
495	RR Max	0.2302815173060859	2
496	RR Max	0.2630181740966427	2
497	RR Max	0.2859932663144083	2
498	RR Max	0.15140093025837748	2
499	RR Max	0.4022006838242766	2
500	RR Max	0.43754197423127555	2
501	RR Max	0.34039759697042216	2
502	RR Max	0.033954946840579876	2
503	RR Max	0.2514537194403733	2
504	RR Max	0.2598732621037139	2
505	RR Max	0.3378639009163467	2
506	RR Max	0.05306205888192605	2
507	RR Max	0.2211379232664582	2
508	RR Max	0.33846977499006176	2
509	RR Max	0.43754197423127555	2
0	RR Average	0.051098111594717874	3
1	RR Average	-0.09363732242128975	3
2	RR Average	-0.09028634263623148	3
3	RR Average	0.020489988292782924	3
4	RR Average	-0.16184556518008594	3
5	RR Average	0.11264835231919584	3
6	RR Average	0.0021768907361742473	3
7	RR Average	-0.2136389692095166	3
8	RR Average	-0.2531332538594013	3
9	RR Average	-0.21238130059144056	3
10	RR Average	-0.30714623815691183	3
11	RR Average	-0.2746279734787364	3
12	RR Average	-0.24860199681069092	3
13	RR Average	-0.08587422496147498	3
14	RR Average	0.2743896610731604	3
15	RR Average	0.14101336508201365	3
16	RR Average	0.19333480014044363	3
17	RR Average	-0.30714623815691183	3
18	RR Average	-0.18078302779553063	3
19	RR Average	-0.18547713272599306	3
20	RR Average	-0.11045624904624968	3
21	RR Average	0.010770583927001021	3
22	RR Average	0.12211290507049541	3
23	RR Average	-0.181120278377325	3
24	RR Average	-0.08295135387054715	3
25	RR Average	-0.30714623815691183	3
26	RR Average	0.003485702500938002	3
27	RR Average	0.30076674433253264	3
28	RR Average	0.30076674433253264	3
29	RR Average	-0.213335137730916	3
30	RR Average	-0.05026502736286715	3
31	RR Average	0.13677657247221853	3
32	RR Average	-0.15423047030263162	3
33	RR Average	0.15965824190253453	3
34	RR Average	0.30076674433253264	3
35	RR Average	0.10725627048532074	3
36	RR Average	0.15874545402877263	3
37	RR Average	0.1314204017673977	3
38	RR Average	-0.00811318886741165	3
39	RR Average	0.17109726176689039	3
40	RR Average	0.0009124294441281997	3
41	RR Average	-0.10220813083724856	3
42	RR Average	-0.18410899554517296	3
43	RR Average	0.1441049422490991	3
44	RR Average	-0.11560922334564525	3
45	RR Average	0.03239210408490767	3
46	RR Average	-0.10086459985730556	3
47	RR Average	-0.04419649189857215	3
48	RR Average	0.15010849359193407	3
49	RR Average	0.20226897413457967	3
50	RR Average	0.2230055431171336	3
51	RR Average	0.20212770467219054	3
52	RR Average	0.155860645218379	3
53	RR Average	0.07194401992371123	3
54	RR Average	0.20569777549700718	3
55	RR Average	0.24629049812536163	3
56	RR Average	0.1946464519306105	3
57	RR Average	0.2820402140961318	3
58	RR Average	0.05266895102831763	3
59	RR Average	0.16041481062468527	3
60	RR Average	0.20547009495191826	3
61	RR Average	0.12992626915662575	3
62	RR Average	0.0725043039471613	3
63	RR Average	-0.00048475967825972424	3
64	RR Average	-0.0763262251021787	3
65	RR Average	0.009800320179504225	3
66	RR Average	0.006239084594186876	3
67	RR Average	-0.15835412255398504	3
68	RR Average	-0.30714623815691183	3
69	RR Average	0.010528821959475396	3
70	RR Average	0.13582821227725111	3
71	RR Average	0.07227243277133204	3
72	RR Average	-0.20450779919378653	3
73	RR Average	0.0769782075267223	3
74	RR Average	0.16448962002757142	3
75	RR Average	0.16362011707712687	3
76	RR Average	-0.10485466015732861	3
77	RR Average	0.20464895966725044	3
78	RR Average	0.30076674433253264	3
79	RR Average	-0.008623516955031954	3
80	RR Average	-0.20826316572766973	3
81	RR Average	-0.04359480410357158	3
82	RR Average	0.14664955393573975	3
83	RR Average	0.18423641868151666	3
84	RR Average	-0.049327956030883344	3
85	RR Average	0.20133381414754598	3
86	RR Average	0.1738776143970702	3
87	RR Average	-0.037328590567033026	3
88	RR Average	-0.30714623815691183	3
89	RR Average	0.08242313536801453	3
90	RR Average	0.1373976340909825	3
91	RR Average	-0.048674483937741174	3
92	RR Average	-0.30714623815691183	3
93	RR Average	-0.03163215993215615	3
94	RR Average	-0.21811996493742367	3
95	RR Average	0.17196295668807532	3
96	RR Average	0.11830699587713794	3
97	RR Average	0.06401590238375343	3
98	RR Average	0.18234557566259849	3
99	RR Average	0.18462604428370344	3
100	RR Average	-0.1560792141776934	3
101	RR Average	-0.14276707839137887	3
102	RR Average	-0.08762930841625526	3
103	RR Average	0.07059516719957135	3
104	RR Average	0.1053601480667759	3
105	RR Average	0.0013215167085773739	3
106	RR Average	0.30076674433253264	3
107	RR Average	-0.03926463923994912	3
108	RR Average	0.30076674433253264	3
109	RR Average	0.10912488635737742	3
110	RR Average	0.2838423880527798	3
111	RR Average	-0.06711168089281265	3
112	RR Average	-0.08011125288438507	3
113	RR Average	0.30076674433253264	3
114	RR Average	0.069681365570761	3
115	RR Average	0.021286696685681773	3
116	RR Average	-0.07051339644318605	3
117	RR Average	-0.022994935888498776	3
118	RR Average	0.024453959497148178	3
119	RR Average	0.2830230348598872	3
120	RR Average	-0.30714623815691183	3
121	RR Average	-0.0068367093831027004	3
122	RR Average	-0.15703676583322854	3
123	RR Average	0.11291037704808518	3
124	RR Min	0.19526600494921192	3
125	RR Min	0.06571979161703505	3
126	RR Min	-0.07435365247301659	3
127	RR Min	-0.022693286781226923	3
128	RR Min	-0.04215581549352014	3
129	RR Min	0.083705907116461	3
130	RR Min	-0.07582988522473957	3
131	RR Min	-0.1446866758465244	3
132	RR Min	-0.2633141603167537	3
133	RR Min	-0.1859505078040475	3
134	RR Min	-0.2858402892257144	3
135	RR Min	-0.2605987258688004	3
136	RR Min	-0.17065399107684262	3
137	RR Min	0.02428942528982353	3
138	RR Min	0.17546480135790563	3
139	RR Min	0.3640165064951763	3
140	RR Min	0.04036468536558885	3
141	RR Min	-0.2858402892257144	3
142	RR Min	-0.10578141388106164	3
143	RR Min	-0.15014952429835124	3
144	RR Min	-0.10511637866168659	3
145	RR Min	0.03224231434062648	3
146	RR Min	0.2920803730944004	3
147	RR Min	-0.2858402892257144	3
148	RR Min	0.09954298284608498	3
149	RR Min	-0.2858402892257144	3
150	RR Min	-0.027598820102224492	3
151	RR Min	0.13708283930186796	3
152	RR Min	0.34576056907023356	3
153	RR Min	-0.25008780411666764	3
154	RR Min	0.15608334549968741	3
155	RR Min	0.0930437947689797	3
156	RR Min	-0.10987715305215393	3
157	RR Min	0.25023828246662094	3
158	RR Min	0.28227554607716937	3
159	RR Min	0.18925730120271345	3
160	RR Min	0.22190152425897028	3
161	RR Min	0.0324820406045533	3
162	RR Min	0.06461568714374313	3
163	RR Min	0.4138873213504309	3
164	RR Min	0.036587386463495776	3
165	RR Min	-0.12995097328367777	3
166	RR Min	-0.14679672362935256	3
167	RR Min	0.11171022117659332	3
168	RR Min	-0.10375047455035444	3
169	RR Min	0.09950960508441475	3
170	RR Min	-0.16206252324923442	3
171	RR Min	-0.21287383498344536	3
172	RR Min	0.26032593881043026	3
173	RR Min	0.08745372050938392	3
174	RR Min	0.41014499892862355	3
175	RR Min	0.4138873213504309	3
176	RR Min	0.09563812467869827	3
177	RR Min	0.2405501884561984	3
178	RR Min	0.2363010979428417	3
179	RR Min	0.4138873213504309	3
180	RR Min	0.30364658923707966	3
181	RR Min	0.2010330260876905	3
182	RR Min	0.17852602336292003	3
183	RR Min	0.4138873213504309	3
184	RR Min	0.15379019318506218	3
185	RR Min	0.19049927326237565	3
186	RR Min	0.3357910864338039	3
187	RR Min	0.40470577189350593	3
188	RR Min	-0.010335821413085653	3
189	RR Min	0.11377499323977397	3
190	RR Min	0.044123733395439305	3
191	RR Min	-0.23139829168032142	3
192	RR Min	-0.2858402892257144	3
193	RR Min	0.1946322831529669	3
194	RR Min	0.1236016721495144	3
195	RR Min	0.09696169301077522	3
196	RR Min	-0.2556655431767034	3
197	RR Min	0.10503729557122934	3
198	RR Min	0.1123264847842664	3
199	RR Min	0.15478734091629198	3
200	RR Min	-0.09745956685419199	3
201	RR Min	0.3817345576178479	3
202	RR Min	0.3108124878348464	3
203	RR Min	0.08744456038691287	3
204	RR Min	-0.2511990846382727	3
205	RR Min	-0.01992074445161797	3
206	RR Min	0.2813258875864916	3
207	RR Min	0.4138873213504309	3
208	RR Min	0.06458914946293869	3
209	RR Min	0.03163228589461135	3
210	RR Min	0.4138873213504309	3
211	RR Min	0.11311034891713612	3
212	RR Min	-0.2858402892257144	3
213	RR Min	0.11399874745670394	3
214	RR Min	0.15252626419863807	3
215	RR Min	0.14449565719426657	3
216	RR Min	-0.2858402892257144	3
217	RR Min	0.1631047650421335	3
218	RR Min	-0.036964820996928854	3
219	RR Min	0.11119823250696267	3
220	RR Min	0.27779144154834723	3
221	RR Min	-0.011492478099667124	3
222	RR Min	0.29939946356654956	3
223	RR Min	0.4138873213504309	3
224	RR Min	-0.02810913558533009	3
225	RR Min	0.06430908976986625	3
226	RR Min	0.1056128513758065	3
227	RR Min	0.36755611158935797	3
228	RR Min	0.06269115616183232	3
229	RR Min	0.21877533919159556	3
230	RR Min	-0.03719325278823717	3
231	RR Min	0.16689984006226002	3
232	RR Min	0.25426599139083234	3
233	RR Min	0.11043808852832115	3
234	RR Min	0.2322711484783473	3
235	RR Min	-0.0445323661946191	3
236	RR Min	0.0722340562126821	3
237	RR Min	0.06667812835730667	3
238	RR Min	0.054097249791359776	3
239	RR Min	0.1357372156359604	3
240	RR Min	0.04279486060857383	3
241	RR Min	0.06747125306937163	3
242	RR Min	0.18007740278233011	3
243	RR Min	0.08622398773734652	3
244	RR Min	0.1405486685869527	3
245	RR Min	0.047999795691770576	3
246	RR Min	-0.08489533820568303	3
247	RR Min	0.23030326660635286	3
248	RR Max	-0.017323666290625275	3
249	RR Max	-0.1647553997894038	3
250	RR Max	-0.09496427172666763	3
251	RR Max	0.039908687589137945	3
252	RR Max	-0.2125099216661864	3
253	RR Max	0.12268989063626967	3
254	RR Max	0.03830221725177117	3
255	RR Max	-0.2392071225062514	3
256	RR Max	-0.24080087691188132	3
257	RR Max	-0.21825967073451497	3
258	RR Max	-0.27729269124045147	3
259	RR Max	-0.27288163190043485	3
260	RR Max	-0.27729269124045147	3
261	RR Max	-0.13440265164899415	3
262	RR Max	0.16799357873055304	3
263	RR Max	0.03331367084374988	3
264	RR Max	0.213094350735574	3
265	RR Max	-0.27729269124045147	3
266	RR Max	-0.21014535260613756	3
267	RR Max	-0.19629184601537003	3
268	RR Max	-0.1096134115166402	3
269	RR Max	0.0004851508989340281	3
270	RR Max	0.039586918800034926	3
271	RR Max	-0.12709172692893217	3
272	RR Max	-0.1651250156462255	3
273	RR Max	-0.27729269124045147	3
274	RR Max	0.017802397164932326	3
275	RR Max	0.37894687472555133	3
276	RR Max	0.27085129943651226	3
277	RR Max	-0.18987126022105633	3
278	RR Max	-0.14448815007396804	3
279	RR Max	0.1529547168919472	3
280	RR Max	-0.17017185827829776	3
281	RR Max	0.11283497618600798	3
282	RR Max	0.34969866182100673	3
283	RR Max	0.065988349985073	3
284	RR Max	0.12467280787859507	3
285	RR Max	0.17337183869635878	3
286	RR Max	-0.04161142530949335	3
287	RR Max	0.0407095979532116	3
288	RR Max	-0.01566617370379445	3
289	RR Max	-0.08626470549715043	3
290	RR Max	-0.19588560645739883	3
291	RR Max	0.15480257960237953	3
292	RR Max	-0.11763588443016065	3
293	RR Max	0.0002796697302525804	3
294	RR Max	-0.06944028176429581	3
295	RR Max	0.03538883608922838	3
296	RR Max	0.09446163391088078	3
297	RR Max	0.24945673890790165	3
298	RR Max	0.129479957084012	3
299	RR Max	0.056606235203103	3
300	RR Max	0.17911545021529557	3
301	RR Max	-0.008442358317572674	3
302	RR Max	0.18531642191707182	3
303	RR Max	0.15341596854634718	3
304	RR Max	0.13822557492644502	3
305	RR Max	0.3111450678847599	3
306	RR Max	-0.007304852773883578	3
307	RR Max	0.023177623813867475	3
308	RR Max	0.22327037939160765	3
309	RR Max	0.09791830509641244	3
310	RR Max	-0.0518254026072315	3
311	RR Max	-0.1884558348255623	3
312	RR Max	-0.1046477528260189	3
313	RR Max	-0.03873267851377962	3
314	RR Max	-0.01152480694094625	3
315	RR Max	-0.11970571709050687	3
316	RR Max	-0.27729269124045147	3
317	RR Max	-0.0752013317647943	3
318	RR Max	0.13741773924235257	3
319	RR Max	0.058645544158314876	3
320	RR Max	-0.17462611843726117	3
321	RR Max	0.06164645580733457	3
322	RR Max	0.1837459420150175	3
323	RR Max	0.16279972301017798	3
324	RR Max	-0.10513371045455217	3
325	RR Max	0.11633958498091304	3
326	RR Max	0.4022006838242766	3
327	RR Max	-0.05293449172314507	3
328	RR Max	-0.18208306629002477	3
329	RR Max	-0.05326780872449087	3
330	RR Max	0.0797591172049999	3
331	RR Max	0.04525315078580005	3
332	RR Max	-0.10069633034910255	3
333	RR Max	0.29271257864784095	3
334	RR Max	0.057299952720119326	3
335	RR Max	-0.10600173690514356	3
336	RR Max	-0.27729269124045147	3
337	RR Max	0.06529624330359587	3
338	RR Max	0.12624872291477837	3
339	RR Max	0.07166807984722685	3
340	RR Max	-0.27729269124045147	3
341	RR Max	-0.1210283139876243	3
342	RR Max	0.4022006838242766	3
343	RR Max	0.187218526854478	3
344	RR Max	0.04075894609955313	3
345	RR Max	0.09712327637991965	3
346	RR Max	0.12255796648914437	3
347	RR Max	0.05900803295312972	3
348	RR Max	-0.21075851063181186	3
349	RR Max	0.4022006838242766	3
350	RR Max	0.20519510423093776	3
351	RR Max	0.049856338860387574	3
352	RR Max	0.25053173228911174	3
353	RR Max	0.10651768062901765	3
354	RR Max	0.4022006838242766	3
355	RR Max	0.2302815173060859	3
356	RR Max	0.2630181740966427	3
357	RR Max	0.09239333292314653	3
358	RR Max	0.2859932663144083	3
359	RR Max	0.15140093025837748	3
360	RR Max	0.4022006838242766	3
361	RR Max	0.4022006838242766	3
362	RR Max	0.34039759697042216	3
363	RR Max	0.033954946840579876	3
364	RR Max	0.3741358452355604	3
365	RR Max	0.2514537194403733	3
366	RR Max	0.15628941954145648	3
367	RR Max	0.2598732621037139	3
368	RR Max	0.3378639009163467	3
369	RR Max	0.05306205888192605	3
370	RR Max	0.4022006838242766	3
371	RR Max	0.08188771841134138	3
