# Supplementary material for: Assessment of sleep patterns in dementia and general population cohorts using passive in-home monitoring technologies
Source: Commun Med (Lond). 2024 Oct 31;4:222. doi: 10.1038/s43856-024-00646-0 (PMC11527978; doi:10.1038/s43856-024-00646-0)
Supplement: Supplementary file 7 — Supplementary Data 3C [file 43856_2024_646_MOESM7_ESM.csv]

	variable	value	Group
0	NREM	0.11872287935904048	1
1	NREM	-0.13925179052911324	1
2	NREM	0.4442756674813178	1
3	NREM	-0.41006210443171714	1
4	NREM	0.09520547738390818	1
5	NREM	-0.21007340272397576	1
6	NREM	-0.5557193951961301	1
7	NREM	-0.3994850837434545	1
8	NREM	-0.15333763403597508	1
9	NREM	-0.3723193657226335	1
10	NREM	-0.2646417466260616	1
11	NREM	0.0023718066610693717	1
12	NREM	-0.17519220123411988	1
13	NREM	-0.2479403930784672	1
14	NREM	-0.07590639469947244	1
15	NREM	0.20509582868528417	1
16	NREM	-0.2641025549841747	1
17	NREM	-0.29928756739891427	1
18	NREM	0.4442756674813178	1
19	NREM	0.4442756674813178	1
20	NREM	-0.13515930992045339	1
21	NREM	-0.23198437181673057	1
22	NREM	0.26752210452529485	1
23	NREM	-0.47552689620069977	1
24	NREM	0.4442756674813178	1
25	NREM	-0.31067096781746795	1
26	NREM	0.23999419480945175	1
27	NREM	0.4442756674813178	1
28	NREM	0.18438810865187036	1
29	NREM	-0.45077624191431803	1
30	NREM	-0.5557193951961301	1
31	NREM	-0.11156738749942655	1
32	NREM	0.06030595530645965	1
33	NREM	-0.5557193951961301	1
34	NREM	-0.14590840034109412	1
35	NREM	-0.019408349310218856	1
36	NREM	-0.14352797263187272	1
37	NREM	-0.3990525635802451	1
38	NREM	-0.4363533472105835	1
39	NREM	0.4442756674813178	1
40	NREM	0.3023394789553305	1
41	NREM	0.09269271579195874	1
42	NREM	-0.21230687782218347	1
43	NREM	-0.4123508582147595	1
44	NREM	-0.3377409284911545	1
45	NREM	-0.0705278983517782	1
46	NREM	-0.41080288908322266	1
47	NREM	0.011204955422033855	1
48	NREM	0.0406291474287355	1
49	NREM	-0.2811501499711709	1
50	NREM	-0.3050537299229844	1
51	NREM	-0.5557193951961301	1
52	NREM	0.36879092125986473	1
53	NREM	0.14631251870579837	1
54	NREM	0.10154843915146353	1
55	NREM	-0.3508548990264259	1
56	NREM	-0.025850489941752878	1
57	NREM	0.19775858225003795	1
58	NREM	-0.06448639008396556	1
59	NREM	-0.11887211973089938	1
60	NREM	0.2689505818565006	1
61	NREM	0.2674030706731058	1
62	NREM	-0.2344171818188066	1
63	NREM	-0.017608039230852704	1
64	NREM	0.23925372879922246	1
65	NREM	-0.22136934974977351	1
66	NREM	-0.3053528099507842	1
67	NREM	-0.29814676184113303	1
68	NREM	-0.14026139269144516	1
69	NREM	-0.30326793605724783	1
70	NREM	-0.37502411848027817	1
71	NREM	-0.34125161532844267	1
72	NREM	-0.3451223728349345	1
73	NREM	0.32827519037654157	1
74	NREM	0.08232595175686563	1
75	NREM	-0.1934334926170172	1
76	NREM	-0.18354369315076416	1
77	NREM	-0.3812165427315391	1
78	NREM	-0.46858280750988723	1
79	NREM	-0.43663062924870866	1
80	NREM	-0.5557193951961301	1
81	NREM	-0.3964331720164414	1
82	NREM	-0.16598241408457792	1
83	NREM	-0.18530670426954918	1
84	NREM	-0.3685013909248202	1
85	NREM	0.42821360393171115	1
86	NREM	0.17764259669946847	1
87	NREM	-0.4645833478692313	1
88	NREM	0.4442756674813178	1
89	NREM	-0.35886633304697646	1
90	NREM	-0.2448452729668743	1
91	NREM	0.0733940888010819	1
92	NREM	-0.4519619447351495	1
93	NREM	0.2850972293762612	1
94	NREM	0.14766555888531643	1
95	NREM	-0.016664925663080626	1
96	NREM	-0.5557193951961301	1
97	NREM	-0.24021372801763702	1
98	NREM	0.33030426229449	1
99	NREM	-0.07999159306583928	1
100	NREM	-0.2579185373366354	1
101	NREM	-0.0735089713528521	1
102	NREM	0.036849311986161024	1
103	NREM	-0.3135583528903771	1
104	NREM	0.2804826346324952	1
105	NREM	0.08128900430341418	1
106	NREM	-0.5295039239132924	1
107	NREM	-0.028998470456789445	1
108	NREM	-0.5557193951961301	1
109	NREM	-0.2631950973865551	1
110	NREM	-0.32295205456576614	1
111	NREM	-0.5557193951961301	1
112	NREM	-0.026398779086505453	1
113	NREM	0.3425012973987354	1
114	NREM	-0.31141167351178684	1
115	NREM	-0.10365836904605474	1
116	NREM	0.20632345295179383	1
117	NREM	0.02767156242092973	1
118	NREM	0.03908032714891995	1
119	NREM	-0.4354755396146497	1
120	NREM	0.20825985817676887	1
121	NREM	0.11457003466978992	1
122	NREM	-0.25974959551018884	1
123	NREM	-0.18083560106772717	1
124	NREM	0.4442756674813178	1
125	NREM	-0.21318186962393276	1
126	NREM	-0.16531507654135286	1
127	NREM	-0.256287112277588	1
128	NREM	0.08419354642554232	1
129	NREM	-0.3748534811068559	1
130	NREM	0.23706391705763216	1
131	NREM	-0.08955797112593293	1
132	NREM	-0.1466733391626731	1
133	NREM	0.004094099105124248	1
134	NREM	-0.464533058680555	1
135	NREM	0.1295736667901782	1
136	NREM	-0.21354197160787147	1
137	NREM	0.2807757717370524	1
138	NREM	-0.24348727403962486	1
139	NREM	-0.1629143437624174	1
140	NREM	-0.4902311726086463	1
141	REM	-0.1730457721811751	1
142	REM	-0.3077467459373876	1
143	REM	-0.2841055472157752	1
144	REM	-0.09921405386800246	1
145	REM	-0.035172800014937056	1
146	REM	-0.27423338629414656	1
147	REM	-0.37982066868508924	1
148	REM	-0.39498987824826387	1
149	REM	-0.24533335448026605	1
150	REM	-0.3567051005403947	1
151	REM	0.5229824287684494	1
152	REM	-0.5157209833926396	1
153	REM	0.2562074467332013	1
154	REM	-0.08421911657291407	1
155	REM	-0.4086600399105284	1
156	REM	0.21490208729221372	1
157	REM	-0.09218666569955022	1
158	REM	0.041401400105641	1
159	REM	-0.5157209833926396	1
160	REM	0.13154765166574814	1
161	REM	-0.07768962423768115	1
162	REM	-0.31055285548168754	1
163	REM	-0.319517980811691	1
164	REM	-0.4525486550129484	1
165	REM	0.4092129976105292	1
166	REM	-0.32997375512603344	1
167	REM	-0.2931735411595096	1
168	REM	-0.020501829518299652	1
169	REM	0.1281629675568452	1
170	REM	-0.4299395882032974	1
171	REM	-0.19733107152724907	1
172	REM	-0.24113124661482663	1
173	REM	0.12647656823421596	1
174	REM	0.2077830432516234	1
175	REM	-0.007212152637634696	1
176	REM	0.0870887221534713	1
177	REM	-0.4394284748432725	1
178	REM	0.5229824287684494	1
179	REM	-0.27651894238799274	1
180	REM	0.34356978717639153	1
181	REM	-0.07688954755848129	1
182	REM	0.5229824287684494	1
183	REM	-0.044839180931483924	1
184	REM	-0.46097282545996676	1
185	REM	-0.3060407461345198	1
186	REM	-0.37345598370805505	1
187	REM	-0.262592604872892	1
188	REM	-0.15712149320030708	1
189	REM	-0.5157209833926396	1
190	REM	-0.42876083559716127	1
191	REM	-0.033887878019374276	1
192	REM	-0.1204964945153209	1
193	REM	-0.15931811801801188	1
194	REM	0.11524382503097655	1
195	REM	0.027065188443421526	1
196	REM	0.40242915893279524	1
197	REM	-0.047428181073835354	1
198	REM	0.4181264598357299	1
199	REM	0.25905660431798133	1
200	REM	-0.38916549157678193	1
201	REM	-0.5157209833926396	1
202	REM	-0.05013936267144468	1
203	REM	-0.16046780231175356	1
204	REM	0.188184684299907	1
205	REM	-0.024849477501019332	1
206	REM	-0.057065530074956294	1
207	REM	-0.10309441815855991	1
208	REM	-0.0808662242918523	1
209	REM	-0.04774155540208822	1
210	REM	-0.5157209833926396	1
211	REM	-0.268503831702882	1
212	REM	0.5229824287684494	1
213	REM	-0.004291137913682302	1
214	REM	0.02853611862579092	1
215	REM	-0.037855136837532805	1
216	REM	-0.5157209833926396	1
217	REM	-0.38156860924390384	1
218	REM	-0.2748899955522091	1
219	REM	0.2712827676081621	1
220	REM	-0.0841561290657696	1
221	REM	0.1984888240716214	1
222	REM	-0.0008009067982768965	1
223	REM	-0.41631162171553515	1
224	REM	-0.3899475112710624	1
225	REM	-0.134729640631818	1
226	REM	0.181727192950542	1
227	REM	-0.307643533768196	1
228	REM	-0.5136921538383632	1
229	REM	-0.38585974985125265	1
230	REM	-0.214855175588758	1
231	REM	-0.03833293966875395	1
232	REM	-0.22467833908275284	1
233	REM	-0.25671258134451547	1
234	REM	-0.33478009251029217	1
235	REM	0.14731862581619398	1
236	REM	-0.5157209833926396	1
237	REM	0.049412342599011415	1
238	REM	-0.27760460790468633	1
239	REM	0.12013829862216581	1
240	REM	-0.22360629304998758	1
241	REM	0.5229824287684494	1
242	REM	-0.1389593458353385	1
243	REM	0.38978084088888504	1
244	REM	0.065309907766484	1
245	REM	0.18718425915481018	1
246	REM	0.5229824287684494	1
247	REM	-0.015546093869470248	1
248	REM	-0.16643851108227578	1
249	REM	0.17905843953815637	1
250	REM	0.5229824287684494	1
251	REM	0.3450652523569362	1
252	REM	-0.28381735009926623	1
253	REM	0.3947300388723059	1
254	REM	0.44934756219648136	1
255	REM	-0.09199155855757613	1
256	REM	-0.47024898713071905	1
257	REM	0.06978514046429474	1
258	REM	-0.13711575425614297	1
259	REM	-0.4317800390196087	1
260	REM	-0.42396128368197306	1
261	REM	-0.5157209833926396	1
262	REM	-0.0674807451163215	1
263	REM	0.5229824287684494	1
264	REM	-0.20004917661885052	1
265	REM	-0.09508981509133302	1
266	REM	0.27202841960905827	1
267	REM	0.1257065980187118	1
268	REM	-0.3047754081454382	1
269	REM	0.23490097393548964	1
270	REM	-0.24696693843191872	1
271	REM	-0.038507768344645324	1
272	REM	0.24262083427294703	1
273	REM	-0.32037990725014365	1
274	REM	0.3054872131206961	1
275	REM	0.494338515792871	1
276	REM	0.37720014283817627	1
277	REM	-0.10284930866745293	1
278	REM	0.2921730740880939	1
279	REM	-0.224554221257304	1
280	REM	0.5102312699428057	1
281	REM	-0.19985045443723343	1
282	WASO	0.8590216388078803	1
283	WASO	0.8590216388078803	1
284	WASO	0.28527534214760536	1
285	WASO	0.058917327097977125	1
286	WASO	0.8053592666907936	1
287	WASO	0.5725956578181538	1
288	WASO	0.4950657220822024	1
289	WASO	-0.20872240243875567	1
290	WASO	0.08746885342436113	1
291	WASO	0.11997349614666174	1
292	WASO	0.3017922806366985	1
293	WASO	-0.20966588551108473	1
294	WASO	0.7554334528794838	1
295	WASO	0.7580557577824829	1
296	WASO	0.18323221572156193	1
297	WASO	0.48838260415506535	1
298	WASO	-0.08346266538347247	1
299	WASO	0.6184855207149669	1
300	WASO	-0.07928832297799097	1
301	WASO	0.07519134711642542	1
302	WASO	-0.1915859344314177	1
303	WASO	0.7713238548451226	1
304	WASO	0.40562902055872485	1
305	WASO	-0.20966588551108473	1
306	WASO	0.5645577318298798	1
307	WASO	0.2710566647125243	1
308	WASO	0.44250027091409466	1
309	WASO	0.3539720127689014	1
310	WASO	0.5285047821614048	1
311	WASO	-0.0336495044598503	1
312	WASO	0.24361069808667796	1
313	WASO	0.30567326913562004	1
314	WASO	0.2198779907412348	1
315	WASO	0.17892297578806737	1
316	WASO	0.027020175358436718	1
317	WASO	0.7544683252024694	1
318	WASO	0.3576911561412508	1
319	WASO	0.11708462099211804	1
320	WASO	0.23466478864152618	1
321	WASO	0.6383640690911804	1
322	WASO	0.6127790945203632	1
323	WASO	0.6302904239410124	1
324	WASO	-0.00501329733951295	1
325	WASO	0.2626745172202721	1
326	WASO	-0.20966588551108473	1
327	WASO	0.2956242001250448	1
328	WASO	0.19773486280695757	1
329	WASO	-0.20966588551108473	1
330	WASO	-0.1989241670629629	1
331	WASO	0.8178974548805525	1
332	WASO	0.7786726265030328	1
333	WASO	0.46678954346188545	1
334	WASO	0.12673302505692235	1
335	WASO	0.2668387440808042	1
336	WASO	0.8590216388078803	1
337	WASO	0.690957924436556	1
338	WASO	0.599644247391514	1
339	WASO	0.31141312268798416	1
340	WASO	0.09550492133241997	1
341	WASO	0.11281568253234402	1
342	WASO	-0.20966588551108473	1
343	WASO	0.8170465458852666	1
344	WASO	0.5700364401815857	1
345	WASO	0.4560753712026566	1
346	WASO	0.3903687281880261	1
347	WASO	0.7444435469657649	1
348	WASO	0.21401360814504441	1
349	WASO	0.14620250604690577	1
350	WASO	0.767606261826024	1
351	WASO	-0.06854136600734942	1
352	WASO	-0.20966588551108473	1
353	WASO	0.4092142414858402	1
354	WASO	0.24182087105807512	1
355	WASO	0.6089213508336193	1
356	WASO	-0.0018704341086915321	1
357	WASO	0.4382686710556843	1
358	WASO	-0.0809932854444154	1
359	WASO	0.19416083004140453	1
360	WASO	0.37910794872778136	1
361	WASO	0.4816225460071244	1
362	WASO	0.0847535618301079	1
363	WASO	0.17757060965962138	1
364	WASO	0.6877373867222738	1
365	WASO	-0.20966588551108473	1
366	WASO	-0.0626581722621889	1
367	WASO	0.5237718412737158	1
368	WASO	0.4449468923871962	1
369	WASO	0.5174048985921216	1
370	WASO	0.23949749442855195	1
371	WASO	0.8148222634662945	1
372	WASO	0.7516196787595764	1
373	WASO	0.8590216388078803	1
374	WASO	0.5876542582672311	1
375	WASO	0.35182887637892984	1
376	WASO	0.5359510836493313	1
377	WASO	0.6996004977951313	1
378	WASO	0.0515640287449563	1
379	WASO	-0.0155114361633714	1
380	WASO	0.6684171925211871	1
381	WASO	0.8590216388078803	1
382	WASO	0.40910499185115945	1
383	WASO	0.8365560142468969	1
384	WASO	0.6017546629691187	1
385	WASO	0.3782005980114007	1
386	WASO	0.4539452740257747	1
387	WASO	0.6255748113278321	1
388	WASO	0.6893033968977	1
389	WASO	0.7716742226420721	1
390	WASO	0.4847181981679879	1
391	WASO	0.12344158533037478	1
392	WASO	-0.20966588551108473	1
393	WASO	0.38436247565983445	1
394	WASO	0.5217432642178577	1
395	WASO	0.5380928058863143	1
396	WASO	0.8396438362818996	1
397	WASO	0.35807639503079863	1
398	WASO	0.26459311557986037	1
399	WASO	0.8590216388078803	1
400	WASO	0.660282224319305	1
401	WASO	0.3770345419281955	1
402	WASO	0.42331159965688164	1
403	WASO	0.8590216388078803	1
404	WASO	-0.059284651340642654	1
405	WASO	0.8590216388078803	1
406	WASO	0.37513857869178086	1
407	WASO	0.07881711691857513	1
408	WASO	0.647050104211196	1
409	WASO	0.642041393780676	1
410	WASO	0.3108692913910743	1
411	WASO	0.5266032458562063	1
412	WASO	0.5507555443195615	1
413	WASO	0.5653641116084325	1
414	WASO	0.3009388045196935	1
415	WASO	0.5667698602258329	1
416	WASO	0.02389514625612618	1
417	WASO	0.3480165743062324	1
418	WASO	0.8281531121400321	1
419	WASO	0.7979582526142994	1
420	WASO	0.8487331231973428	1
421	WASO	0.4935480273376641	1
422	WASO	-0.19883133242184678	1
423	Light	-0.0180475127462192	1
424	Light	0.07303726192308507	1
425	Light	0.06532952559711452	1
426	Light	0.4085625235382777	1
427	Light	0.2665670664907267	1
428	Light	-0.056660515928519777	1
429	Light	0.119930563972097	1
430	Light	-0.2096586801439843	1
431	Light	-0.2128375607134042	1
432	Light	-0.006385688337353292	1
433	Light	0.4368343773789301	1
434	Light	-0.06716399536953285	1
435	Light	0.4459722930253265	1
436	Light	0.4403218249905481	1
437	Light	-0.08962333050537073	1
438	Light	0.3877051027389133	1
439	Light	0.6599695953441607	1
440	Light	0.35746547527134287	1
441	Light	0.09772098639772238	1
442	Light	0.13005088273000523	1
443	Light	0.3244203989233097	1
444	Light	0.2364581635255504	1
445	Light	0.22508615393999942	1
446	Light	0.35495210084830003	1
447	Light	-0.07611343137340347	1
448	Light	0.10391819934227152	1
449	Light	-0.015763979446282397	1
450	Light	0.3555790095001062	1
451	Light	0.5972363565703795	1
452	Light	0.6274497569516381	1
453	Light	0.048001229082825406	1
454	Light	-0.2128375607134042	1
455	Light	0.22790922347649056	1
456	Light	0.527496058150356	1
457	Light	0.4469624073173982	1
458	Light	0.2334953711060575	1
459	Light	0.35999644637417083	1
460	Light	0.22730496521547686	1
461	Light	0.7353098752626372	1
462	Light	0.36993221020031575	1
463	Light	0.45625244897814526	1
464	Light	0.3713877691515214	1
465	Light	0.41671636934579004	1
466	Light	0.4564122389679831	1
467	Light	-0.20333513879893034	1
468	Light	0.3491629492319018	1
469	Light	0.6261748556102537	1
470	Light	0.11771433845851259	1
471	Light	0.025853275684156657	1
472	Light	0.18243877985619358	1
473	Light	0.34631852075328345	1
474	Light	0.2790751052792926	1
475	Light	0.2984845936217082	1
476	Light	0.10275437398526999	1
477	Light	-0.026859568105583778	1
478	Light	-0.00476414782669085	1
479	Light	0.6164685800822377	1
480	Light	-0.0464422288568245	1
481	Light	0.018050456024482534	1
482	Light	0.1362162784082467	1
483	Light	0.3052127203053847	1
484	Light	0.4500367097221776	1
485	Light	0.32765501804555613	1
486	Light	0.5738690526131613	1
487	Light	-0.2128375607134042	1
488	Light	0.47005811765377403	1
489	Light	0.7353098752626372	1
490	Light	0.597166830975543	1
491	Light	0.20574403758120444	1
492	Light	0.5357886435652759	1
493	Light	0.29590616989814233	1
494	Light	0.3081580571058314	1
495	Light	0.7353098752626372	1
496	Light	0.1363750377743955	1
497	Light	0.27130343390980316	1
498	Light	0.4812330729769369	1
499	Light	0.4568043075212079	1
500	Light	-0.15088017066518677	1
501	Light	0.2580318888478179	1
502	Light	0.6015952707997227	1
503	Light	0.5337335853250933	1
504	Light	0.6758398498231032	1
505	Light	0.29203802540730595	1
506	Light	0.23841868439971958	1
507	Light	0.6517232938309623	1
508	Light	0.5494934007869137	1
509	Light	-0.02057238657824955	1
510	Light	0.3664289647958068	1
511	Light	0.0748419624978057	1
512	Light	0.24117541335317613	1
513	Light	0.2661588432488685	1
514	Light	0.041586543864289546	1
515	Light	0.4873439336043125	1
516	Light	-0.2128375607134042	1
517	Light	0.1290703605067066	1
518	Light	0.014236909738668698	1
519	Light	0.5590217598751738	1
520	Light	0.7353098752626372	1
521	Light	-0.1528748492782306	1
522	Light	0.0400545423009753	1
523	Light	0.5398557577996408	1
524	Light	0.3825508529123919	1
525	Light	0.2478438591851011	1
526	Light	0.19855536985885378	1
527	Light	0.24620957783029782	1
528	Light	-0.016535231695209224	1
529	Light	0.25258732604391826	1
530	Light	0.04222085175397877	1
531	Light	0.2575014413291584	1
532	Light	-0.09301849139668789	1
533	Light	-0.09994588990064776	1
534	Light	0.5343377673869617	1
535	Light	0.41309593536540146	1
536	Light	0.021012963224061324	1
537	Light	0.3564803717072217	1
538	Light	-0.2128375607134042	1
539	Light	-0.004164895965753985	1
540	Light	0.1895541147882572	1
541	Light	-0.2128375607134042	1
542	Light	-0.2128375607134042	1
543	Light	0.2716076413576193	1
544	Light	0.26004989553088403	1
545	Light	0.39141935147983886	1
546	Light	0.05945111478211908	1
547	Light	0.46427068607345695	1
548	Light	0.7353098752626372	1
549	Light	0.3347843576215178	1
550	Light	-0.08822778709032734	1
551	Light	0.46088833746273933	1
552	Light	0.4674440401924434	1
553	Light	0.6894708970622954	1
554	Light	0.6008003368855284	1
555	Light	0.7353098752626372	1
556	Light	-0.0826358349462605	1
557	Light	0.26201631253775765	1
558	Light	0.7353098752626372	1
559	Light	0.4063272320496313	1
560	Light	0.04898076765406735	1
561	Light	-0.2128375607134042	1
562	Light	-0.16415093226076116	1
563	Light	0.7353098752626372	1
0	NREM	0.027854646976604194	2
1	NREM	0.4993318895859776	2
2	NREM	0.42298118527654904	2
3	NREM	-0.12863431234297265	2
4	NREM	0.135340173519003	2
5	NREM	0.4633139288525029	2
6	NREM	0.27776921274639965	2
7	NREM	-0.31072152934013986	2
8	NREM	-0.0829516252275564	2
9	NREM	0.30545517825457086	2
10	NREM	0.1368553969042852	2
11	NREM	0.7469409818101274	2
12	NREM	0.07141960419141849	2
13	NREM	-0.03381801404184137	2
14	NREM	0.7469409818101274	2
15	NREM	0.18678702560029223	2
16	NREM	0.5407675149952879	2
17	NREM	0.20323962966148282	2
18	NREM	-0.012930739312727924	2
19	NREM	-0.3241522109580628	2
20	NREM	0.21320683344876384	2
21	NREM	0.5594990628759997	2
22	NREM	0.010691669347564436	2
23	NREM	0.0015649198072757442	2
24	NREM	-0.2646417466260616	2
25	NREM	0.002371806661069373	2
26	NREM	0.4185657335263124	2
27	NREM	0.20509582868528417	2
28	NREM	-0.2641025549841747	2
29	NREM	0.5564290368753227	2
30	NREM	0.3902253778176748	2
31	NREM	0.4442756674813178	2
32	NREM	0.6563992532811264	2
33	NREM	-0.13515930992045339	2
34	NREM	0.7469409818101274	2
35	NREM	0.6524225999258371	2
36	NREM	0.5220336717892138	2
37	NREM	-0.08093954433380311	2
38	NREM	0.4806206606882877	2
39	NREM	0.2536178158344487	2
40	NREM	0.300587420187265	2
41	NREM	-0.08141408806259225	2
42	NREM	0.46501579286004135	2
43	NREM	0.3410278619333028	2
44	NREM	0.06030595530645965	2
45	NREM	0.11843558017764294	2
46	NREM	0.7469409818101274	2
47	NREM	0.21303223349748884	2
48	NREM	-0.3316348807560909	2
49	NREM	0.15292038382288564	2
50	NREM	0.4597417421367028	2
51	NREM	0.03705111566596137	2
52	NREM	0.0586366606572165	2
53	NREM	-0.3316348807560909	2
54	NREM	0.7469409818101274	2
55	NREM	0.7469409818101274	2
56	NREM	-0.11429567113500688	2
57	NREM	0.5815196578199511	2
58	NREM	0.4312472228971198	2
59	NREM	0.01120495542203385	2
60	NREM	0.7469409818101274	2
61	NREM	-0.008661729390775003	2
62	NREM	-0.1588165188432569	2
63	NREM	-0.2134021686865646	2
64	NREM	-0.2134021686865646	2
65	NREM	0.038507527253920454	2
66	NREM	0.1722109624621002	2
67	NREM	-0.2134021686865646	2
68	NREM	0.0038127563177548715	2
69	NREM	-0.3316348807560909	2
70	NREM	0.09108916526572364	2
71	NREM	0.21132422301266174	2
72	NREM	0.19775858225003795	2
73	NREM	-0.06448639008396556	2
74	NREM	-0.20877509923147777	2
75	NREM	-0.2134021686865646	2
76	NREM	-0.2134021686865646	2
77	NREM	0.23925372879922246	2
78	NREM	0.2520397539588596	2
79	NREM	0.0928281223469732	2
80	NREM	0.29466378540394494	2
81	NREM	0.07919843437611793	2
82	NREM	0.7240614681881274	2
83	NREM	0.19454085389106923	2
84	NREM	-0.3316348807560909	2
85	NREM	-0.3208512865184771	2
86	NREM	-0.0146541493408281	2
87	NREM	0.03386869568366463	2
88	NREM	0.18220181118584086	2
89	NREM	-0.10241188327698525	2
90	NREM	0.6698351116525589	2
91	NREM	0.39201056571272663	2
92	NREM	0.3282751903765415	2
93	NREM	0.7469409818101274	2
94	NREM	-0.3283938953932892	2
95	NREM	0.08232595175686563	2
96	NREM	-0.1835436931507642	2
97	NREM	-0.2594541427076704	2
98	NREM	0.4413322881670705	2
99	NREM	0.6694886436761838	2
100	NREM	0.32410708499524166	2
101	NREM	0.6510254028718045	2
102	NREM	-0.3316348807560909	2
103	NREM	0.4092858602918946	2
104	NREM	0.6812336828845185	2
105	NREM	0.16726553854303478	2
106	NREM	-0.03956511714042338	2
107	NREM	-0.3316348807560909	2
108	NREM	0.45014304493032	2
109	NREM	-0.3316348807560909	2
110	NREM	0.04077372859622442	2
111	NREM	-0.18530670426954918	2
112	NREM	-0.3316348807560909	2
113	NREM	0.15272606813294803	2
114	NREM	-0.2887831134249017	2
115	NREM	0.38456237312606856	2
116	NREM	-0.021978787683300544	2
117	NREM	0.059850758555391334	2
118	NREM	0.41580905946068514	2
119	NREM	-0.036816651312536045	2
120	NREM	0.4282136039317111	2
121	NREM	0.30099162785647904	2
122	NREM	0.19025594290880077	2
123	NREM	0.3371564926202218	2
124	NREM	0.3262458853543375	2
125	NREM	0.597177702766535	2
126	NREM	0.4116972876764109	2
127	NREM	0.3923713586437711	2
128	NREM	0.2850972293762612	2
129	NREM	-0.26514304970801267	2
130	NREM	0.04624070810576733	2
131	NREM	0.35763384001991666	2
132	NREM	0.26214542345824715	2
133	NREM	0.14766555888531643	2
134	NREM	-0.1579522248753371	2
135	NREM	0.33030426229449006	2
136	NREM	-0.19980235584031414	2
137	NREM	-0.2579185373366354	2
138	NREM	-0.07431630071246656	2
139	NREM	0.7469409818101274	2
140	NREM	-0.06832914366344628	2
141	NREM	0.5421322366061575	2
142	NREM	0.036849311986161024	2
143	NREM	0.4819712727842416	2
144	NREM	-0.3135583528903771	2
145	NREM	0.2804826346324952	2
146	NREM	0.08128900430341418	2
147	NREM	0.5055018986383959	2
148	NREM	0.36082042532840536	2
149	NREM	-0.015526685704997023	2
150	NREM	-0.05621402744326137	2
151	NREM	-0.2631950973865551	2
152	NREM	-0.32295205456576614	2
153	NREM	0.2778684994881146	2
154	NREM	0.3425012973987354	2
155	NREM	0.2063234529517938	2
156	NREM	0.5481811434931221	2
157	NREM	-0.25974959551018884	2
158	NREM	0.5988649988563486	2
159	NREM	-0.21318186962393276	2
160	NREM	0.593602515061082	2
161	NREM	0.08419354642554232	2
162	NREM	-0.2405058523911156	2
163	NREM	0.6032837746698491	2
164	NREM	0.004094099105124248	2
165	NREM	-0.3316348807560909	2
166	NREM	0.49483238883750535	2
167	NREM	0.1295736667901782	2
168	NREM	0.2807757717370524	2
169	NREM	-0.1629143437624174	2
170	REM	0.2618961221881744	2
171	REM	-0.3815686092439038	2
172	REM	-0.006271010697689127	2
173	REM	0.547018717342425	2
174	REM	0.6760924615604964	2
175	REM	-0.2841055472157752	2
176	REM	0.010028112820644898	2
177	REM	0.7511104063093954	2
178	REM	0.34974363667185954	2
179	REM	-0.18350801665082178	2
180	REM	0.4766999022067728	2
181	REM	0.1682421353907269	2
182	REM	0.6909737571754628	2
183	REM	-0.1341989655738404	2
184	REM	0.25462655682851726	2
185	REM	0.5110750395436303	2
186	REM	0.3545854292308002	2
187	REM	0.024138697697141595	2
188	REM	0.6085794916144162	2
189	REM	0.7511104063093954	2
190	REM	0.5536449734559125	2
191	REM	0.5421888569794242	2
192	REM	-0.26836375158165754	2
193	REM	-0.17411470195053588	2
194	REM	0.6795390092013172	2
195	REM	-0.3815686092439038	2
196	REM	0.4702394448976031	2
197	REM	0.21490208729221372	2
198	REM	-0.09218666569955022	2
199	REM	-0.3815686092439038	2
200	REM	0.7511104063093954	2
201	REM	0.13154765166574814	2
202	REM	0.14146009374191304	2
203	REM	-0.07768962423768115	2
204	REM	-0.14925033218493108	2
205	REM	-0.3815686092439038	2
206	REM	0.3068165807734573	2
207	REM	0.2838627805064504	2
208	REM	0.4092129976105292	2
209	REM	0.5608413889944514	2
210	REM	0.6927519657695813	2
211	REM	0.6987924209396146	2
212	REM	-0.020501829518299652	2
213	REM	0.491537246455169	2
214	REM	0.126476568234216	2
215	REM	0.49224502451947155	2
216	REM	-0.053010668719132126	2
217	REM	0.02525799530469498	2
218	REM	0.5762677294118302	2
219	REM	-0.33450269424089085	2
220	REM	0.34356978717639153	2
221	REM	0.5876225362876136	2
222	REM	0.7511104063093954	2
223	REM	0.535354758248666	2
224	REM	-0.29542744364592044	2
225	REM	0.03801829443555525	2
226	REM	0.34050234641050003	2
227	REM	0.6884005871637058	2
228	REM	0.6307684398781888	2
229	REM	-0.15712149320030708	2
230	REM	0.4249741622470127	2
231	REM	-0.36708688730847594	2
232	REM	-0.3283694172700386	2
233	REM	-0.1968084697364218	2
234	REM	-0.1968084697364218	2
235	REM	0.18290239828516064	2
236	REM	0.07638916658187919	2
237	REM	-0.1968084697364218	2
238	REM	-0.3815686092439038	2
239	REM	0.31766868121151093	2
240	REM	0.18853170586128543	2
241	REM	-0.35693264409638603	2
242	REM	0.4181264598357299	2
243	REM	0.2590566043179814	2
244	REM	0.029013863072378323	2
245	REM	-0.1968084697364218	2
246	REM	-0.1968084697364218	2
247	REM	-0.024849477501019332	2
248	REM	0.33994061920366664	2
249	REM	0.7511104063093954	2
250	REM	0.4810582509308621	2
251	REM	0.736711067268016	2
252	REM	0.03771596521615112	2
253	REM	0.1492474142053663	2
254	REM	0.5895375553512717	2
255	REM	-0.09570263823536937	2
256	REM	0.7511104063093954	2
257	REM	0.7511104063093954	2
258	REM	0.512557787439788	2
259	REM	0.2563317949763842	2
260	REM	0.3033338541413061	2
261	REM	-0.25328169223881636	2
262	REM	0.028536118625790925	2
263	REM	0.19144933388576152	2
264	REM	0.5210394610605261	2
265	REM	-0.037855136837532805	2
266	REM	-0.3815686092439038	2
267	REM	0.2149247551429302	2
268	REM	0.24311066377026838	2
269	REM	0.4581622469375432	2
270	REM	0.44291336181950985	2
271	REM	-0.36973339574930464	2
272	REM	0.1984888240716214	2
273	REM	-0.3773028512190927	2
274	REM	0.10084235102485432	2
275	REM	0.7511104063093954	2
276	REM	-0.09015020808061805	2
277	REM	-0.0008009067982768965	2
278	REM	0.6277052631967198	2
279	REM	0.6564592726038149	2
280	REM	0.6185895421455503	2
281	REM	-0.3815686092439038	2
282	REM	-0.134729640631818	2
283	REM	0.0572700169008245	2
284	REM	-0.01907903710987288	2
285	REM	-0.07465365785966388	2
286	REM	0.5395891895086368	2
287	REM	0.21128179124847682	2
288	REM	0.5574825434103577	2
289	REM	0.004597637570242674	2
290	REM	0.18172719295054196	2
291	REM	0.6677699614365338	2
292	REM	0.5678987440980597	2
293	REM	0.10679567357162482	2
294	REM	0.5550700238780608	2
295	REM	-0.3815686092439038	2
296	REM	0.5436173306124663	2
297	REM	-0.3815686092439038	2
298	REM	-0.33478009251029217	2
299	REM	0.398159718921099	2
300	REM	0.029607190369231325	2
301	REM	0.6266740995858331	2
302	REM	0.39292548884606915	2
303	REM	0.14731862581619398	2
304	REM	0.7511104063093954	2
305	REM	0.12013829862216582	2
306	REM	0.05327315151606465	2
307	REM	0.5229824287684494	2
308	REM	-0.0066333498441135536	2
309	REM	-0.23145479193967358	2
310	REM	0.2728975793608987	2
311	REM	0.5428186783719645	2
312	REM	0.38978084088888504	2
313	REM	0.08130926721517069	2
314	REM	0.065309907766484	2
315	REM	0.18718425915481018	2
316	REM	0.6155168207962903	2
317	REM	0.3831865910569331	2
318	REM	0.577419617799528	2
319	REM	0.2026058988439889	2
320	REM	-0.0909410230845267	2
321	REM	0.5580845359902674	2
322	REM	0.3450652523569362	2
323	REM	0.6761344209935258	2
324	REM	0.44934756219648136	2
325	REM	0.06978514046429474	2
326	REM	0.18847461461281534	2
327	REM	0.5673358725586592	2
328	REM	-0.09508981509133302	2
329	REM	0.27202841960905827	2
330	REM	0.4669996996951405	2
331	REM	0.23490097393548964	2
332	REM	0.6769983798362708	2
333	REM	-0.37850116000745765	2
334	REM	0.30548721312069604	2
335	REM	0.494338515792871	2
336	REM	0.5678308020689813	2
337	REM	0.3772001428381763	2
338	REM	0.2921730740880939	2
339	REM	0.5102312699428055	2
340	WASO	-0.4652156537248381	2
341	WASO	0.23356487574769028	2
342	WASO	-0.23774950983280152	2
343	WASO	-0.17578255156836464	2
344	WASO	-0.4652156537248381	2
345	WASO	0.2852753421476054	2
346	WASO	-0.022847939310292976	2
347	WASO	-0.34899354613878436	2
348	WASO	-0.07797663026972042	2
349	WASO	-0.16098301348764796	2
350	WASO	-0.13196049740305965	2
351	WASO	-0.2672864535169105	2
352	WASO	-0.2436523969507932	2
353	WASO	-0.21153479585646925	2
354	WASO	0.050634949063095826	2
355	WASO	-0.4652156537248381	2
356	WASO	-0.39573208169728147	2
357	WASO	-0.35911071642555414	2
358	WASO	0.02676224106852052	2
359	WASO	-0.3675313064099621	2
360	WASO	-0.4652156537248381	2
361	WASO	-0.19705778338883057	2
362	WASO	-0.21527329055708433	2
363	WASO	-0.15794146264636735	2
364	WASO	0.30179228063669844	2
365	WASO	-0.2345313368178866	2
366	WASO	-0.3268585785600042	2
367	WASO	0.48838260415506535	2
368	WASO	-0.08346266538347247	2
369	WASO	-0.07928832297799097	2
370	WASO	-0.22189308036940203	2
371	WASO	0.07519134711642542	2
372	WASO	-0.20875997281622072	2
373	WASO	-0.1915859344314177	2
374	WASO	0.035685776038534074	2
375	WASO	-0.45309481702904914	2
376	WASO	0.24676941459105647	2
377	WASO	-0.30481498422543907	2
378	WASO	0.5559230497853066	2
379	WASO	-0.15167282253547157	2
380	WASO	-0.22451482234031192	2
381	WASO	-0.36429705764343967	2
382	WASO	0.3539720127689014	2
383	WASO	-0.21790853120212297	2
384	WASO	0.21987799074123476	2
385	WASO	0.2756289109869066	2
386	WASO	-0.14628071948477211	2
387	WASO	-0.0924718709871872	2
388	WASO	0.11708462099211805	2
389	WASO	-0.4459077537242626	2
390	WASO	0.5559230497853066	2
391	WASO	-0.0005765259822919725	2
392	WASO	-0.037780022335450546	2
393	WASO	-0.4652156537248381	2
394	WASO	-0.24158926115265678	2
395	WASO	-0.2848393985845676	2
396	WASO	-0.4652156537248381	2
397	WASO	-0.21451536546384492	2
398	WASO	0.048146798307308926	2
399	WASO	-0.2458631781297693	2
400	WASO	-0.273897388079138	2
401	WASO	-0.3807416658384515	2
402	WASO	-0.19372875283017132	2
403	WASO	-0.1703649164369811	2
404	WASO	-0.1703649164369811	2
405	WASO	-0.2345411509396523	2
406	WASO	-0.08507676358072615	2
407	WASO	-0.1703649164369811	2
408	WASO	-0.3266218334825229	2
409	WASO	-0.12767679437100915	2
410	WASO	-0.18682142843625132	2
411	WASO	-0.036771981548698124	2
412	WASO	0.31141312268798416	2
413	WASO	0.09550492133241997	2
414	WASO	-0.2498071940304619	2
415	WASO	-0.1703649164369811	2
416	WASO	-0.1703649164369811	2
417	WASO	0.3903687281880261	2
418	WASO	-0.22462804879855483	2
419	WASO	0.20327047314438423	2
420	WASO	-0.2409565122947367	2
421	WASO	0.030453149983328247	2
422	WASO	0.46255069499033546	2
423	WASO	-0.209855127203657	2
424	WASO	0.4092142414858402	2
425	WASO	-0.09053450162257279	2
426	WASO	-0.3823298971826174	2
427	WASO	0.30441982721380983	2
428	WASO	0.029877549711135376	2
429	WASO	-0.10949349158005175	2
430	WASO	0.5559230497853066	2
431	WASO	-0.43204678194806534	2
432	WASO	0.5559230497853066	2
433	WASO	0.016196033461020973	2
434	WASO	-0.19590849802379498	2
435	WASO	-0.0018704341086915252	2
436	WASO	-0.08099328544441539	2
437	WASO	-0.2025550591287451	2
438	WASO	-0.2755659926036632	2
439	WASO	-0.07280861428330607	2
440	WASO	-0.23590777875509494	2
441	WASO	-0.363559358591877	2
442	WASO	0.0847535618301079	2
443	WASO	-0.25889974244345254	2
444	WASO	-0.2042085469463504	2
445	WASO	-0.2992497720494242	2
446	WASO	-0.18361342221600346	2
447	WASO	0.1775706096596214	2
448	WASO	-0.2775506737369718	2
449	WASO	-0.3326625083288906	2
450	WASO	-0.01179394814786413	2
451	WASO	-0.2459052475421262	2
452	WASO	-0.0626581722621889	2
453	WASO	-0.292206964510916	2
454	WASO	-0.2544074761983051	2
455	WASO	-0.07613220806796725	2
456	WASO	-0.16693582184050101	2
457	WASO	-0.23051874823110605	2
458	WASO	-0.4652156537248381	2
459	WASO	-0.27306033716812017	2
460	WASO	0.5237718412737158	2
461	WASO	-0.0425800617263074	2
462	WASO	-0.22628039199077807	2
463	WASO	0.21045227084875973	2
464	WASO	-0.13453042583881783	2
465	WASO	0.23949749442855195	2
466	WASO	-0.3537119719727348	2
467	WASO	-0.05153423947719225	2
468	WASO	0.35182887637892984	2
469	WASO	0.13489637356781273	2
470	WASO	-0.4652156537248381	2
471	WASO	0.35650005624719106	2
472	WASO	-0.2072122642488447	2
473	WASO	0.5359510836493313	2
474	WASO	0.24484637862673653	2
475	WASO	0.5559230497853066	2
476	WASO	-0.20466875483237448	2
477	WASO	0.40910499185115945	2
478	WASO	-0.4652156537248381	2
479	WASO	-0.27894554935923616	2
480	WASO	-0.19689499737788713	2
481	WASO	0.3355045802314236	2
482	WASO	0.5559230497853066	2
483	WASO	-0.3346026178492827	2
484	WASO	0.3782005980114007	2
485	WASO	0.4539452740257747	2
486	WASO	0.5559230497853066	2
487	WASO	-0.18758484068057601	2
488	WASO	-0.0033503645302223467	2
489	WASO	0.10917826484800715	2
490	WASO	-0.28651056378039813	2
491	WASO	0.12344158533037476	2
492	WASO	-0.39324852761240553	2
493	WASO	0.22517975460398945	2
494	WASO	0.5380928058863143	2
495	WASO	0.26459311557986037	2
496	WASO	-0.21819861565945375	2
497	WASO	-0.05928465134064266	2
498	WASO	0.37513857869178086	2
499	WASO	0.07881711691857513	2
500	WASO	0.0509576581692126	2
501	WASO	0.3108692913910743	2
502	WASO	-0.39252114668970145	2
503	WASO	0.0415666453483087	2
504	WASO	0.5559230497853066	2
505	WASO	0.023895146256126175	2
506	WASO	-0.3138328209529059	2
507	WASO	0.34801657430623245	2
508	WASO	0.5559230497853066	2
509	WASO	0.4935480273376642	2
510	Light	-0.17910547655588838	2
511	Light	-0.39510293397354973	2
512	Light	-0.39510293397354973	2
513	Light	0.3175301518613123	2
514	Light	-0.04192508333675307	2
515	Light	0.06532952559711452	2
516	Light	-0.21734094722241923	2
517	Light	0.3567240469427084	2
518	Light	-0.0618379735085384	2
519	Light	-0.2603302089829756	2
520	Light	0.1415894718475977	2
521	Light	0.30587180510842105	2
522	Light	0.0963962261209446	2
523	Light	0.4630279898597189	2
524	Light	-0.18537805420796846	2
525	Light	-0.04772837340302497	2
526	Light	-0.0851567167666689	2
527	Light	0.5566393207083848	2
528	Light	0.10081749279497774	2
529	Light	0.05707679552421897	2
530	Light	-0.001324329577696049	2
531	Light	-0.3039746992299306	2
532	Light	-0.3220034279468448	2
533	Light	-0.14846678865520313	2
534	Light	0.4368343773789301	2
535	Light	-0.06716399536953285	2
536	Light	0.12602761283281663	2
537	Light	0.38770510273891323	2
538	Light	0.5566393207083848	2
539	Light	0.09772098639772238	2
540	Light	-0.08369567142609635	2
541	Light	0.13005088273000523	2
542	Light	0.10188586431202525	2
543	Light	0.3244203989233097	2
544	Light	0.43699062197506505	2
545	Light	0.2648675192028099	2
546	Light	-0.2948652583756447	2
547	Light	-0.25093325314065384	2
548	Light	-0.07611343137340347	2
549	Light	0.007105149300674022	2
550	Light	-0.012923441903430026	2
551	Light	-0.39510293397354973	2
552	Light	0.3555790095001062	2
553	Light	-0.2030428224910075	2
554	Light	0.22790922347649056	2
555	Light	0.09766405532035097	2
556	Light	-0.2793306836862886	2
557	Light	-0.39510293397354973	2
558	Light	0.22730496521547688	2
559	Light	-0.035390685680964026	2
560	Light	0.36993221020031575	2
561	Light	0.20222040779457093	2
562	Light	-0.04126083174495027	2
563	Light	0.3707578958558859	2
564	Light	0.21280122697840387	2
565	Light	-0.34339644284064347	2
566	Light	0.5566393207083848	2
567	Light	0.07599758526653558	2
568	Light	-0.26679165211533534	2
569	Light	0.1177143384585126	2
570	Light	-0.15021335240477487	2
571	Light	-0.3502625266331409	2
572	Light	-0.3372918962994691	2
573	Light	-0.2992195012053185	2
574	Light	-0.2992195012053185	2
575	Light	-0.2907624278012305	2
576	Light	0.05699755078729499	2
577	Light	-0.2992195012053185	2
578	Light	0.5566393207083848	2
579	Light	-0.1412350461794937	2
580	Light	-0.3100715224371152	2
581	Light	-0.24708202157577963	2
582	Light	-0.0464422288568245	2
583	Light	0.018050456024482527	2
584	Light	-0.03560595783288324	2
585	Light	-0.2992195012053185	2
586	Light	-0.2992195012053185	2
587	Light	-0.21478985480359594	2
588	Light	-0.39510293397354973	2
589	Light	-0.10587953410717398	2
590	Light	0.31544644944252404	2
591	Light	-0.016086083850917803	2
592	Light	0.1956246980180765	2
593	Light	-0.13858791059794054	2
594	Light	0.30815805710583144	2
595	Light	-0.0585134988781564	2
596	Light	0.20426499320641114	2
597	Light	0.25681050928501287	2
598	Light	0.21994794630391734	2
599	Light	0.4196626622121896	2
600	Light	0.18039523043392944	2
601	Light	-0.08845196987361809	2
602	Light	0.1363750377743955	2
603	Light	-0.2758133781434172	2
604	Light	0.48820696351068305	2
605	Light	0.27130343390980316	2
606	Light	0.4568043075212079	2
607	Light	-0.08979393009503969	2
608	Light	0.07047961311260938	2
609	Light	-0.14800138308702354	2
610	Light	0.476380987251821	2
611	Light	0.3751421371536684	2
612	Light	0.5337335853250933	2
613	Light	-0.10639597702020342	2
614	Light	-0.1759344457343223	2
615	Light	-0.2587658048349118	2
616	Light	-0.19357212091930254	2
617	Light	0.5566393207083848	2
618	Light	0.1706773079252795	2
619	Light	0.22810384129293984	2
620	Light	0.255857680890687	2
621	Light	0.23841868439971958	2
622	Light	0.5566393207083848	2
623	Light	-0.03912799007893453	2
624	Light	-0.2551288557927029	2
625	Light	0.49492933594361443	2
626	Light	-0.18100744418106887	2
627	Light	-0.24794621445362103	2
628	Light	-0.09654028312163924	2
629	Light	0.019794750500975004	2
630	Light	0.5494934007869137	2
631	Light	-0.1289867264823731	2
632	Light	0.13252310090798386	2
633	Light	0.17878189263289174	2
634	Light	-0.08518517437914219	2
635	Light	0.0748419624978057	2
636	Light	-0.39510293397354973	2
637	Light	0.0972985263794558	2
638	Light	-0.39510293397354973	2
639	Light	0.37823573879614003	2
640	Light	-0.39510293397354973	2
641	Light	-0.24751106058476613	2
642	Light	0.0938453864347092	2
643	Light	0.12907036050670662	2
644	Light	-0.010443960906851527	2
645	Light	-0.15287484927823058	2
646	Light	0.5566393207083848	2
647	Light	0.5398557577996408	2
648	Light	0.27125510448992607	2
649	Light	-0.17499074362721792	2
650	Light	0.385045973751735	2
651	Light	-0.08534821202284032	2
652	Light	0.2478438591851011	2
653	Light	-0.39510293397354973	2
654	Light	0.19855536985885375	2
655	Light	0.24620957783029782	2
656	Light	-0.016535231695209224	2
657	Light	0.1788353661363739	2
658	Light	0.5038241453361904	2
659	Light	0.09993812611337102	2
660	Light	0.13671118246643357	2
661	Light	-0.09301849139668789	2
662	Light	-0.09994588990064775	2
663	Light	0.23389945977230545	2
664	Light	0.021012963224061324	2
665	Light	-0.004164895965753981	2
666	Light	0.07536637674571531	2
667	Light	0.39141935147983886	2
668	Light	0.46427068607345695	2
669	Light	0.5566393207083848	2
670	Light	-0.007400063088451926	2
671	Light	0.4608883374627394	2
672	Light	0.4508827427798523	2
673	Light	0.14539311475804856	2
674	Light	-0.08263583494626049	2
675	Light	0.26201631253775765	2
676	Light	0.5534321935607657	2
677	Light	0.5566393207083848	2
678	Light	0.04898076765406734	2
679	Light	-0.16415093226076116	2
0	NREM	0.4993318895859776	3
1	NREM	-0.41006210443171714	3
2	NREM	0.27776921274639965	3
3	NREM	-0.08295162522755639	3
4	NREM	0.30545517825457086	3
5	NREM	-0.03381801404184138	3
6	NREM	-0.21007340272397573	3
7	NREM	-0.3994850837434545	3
8	NREM	-0.15333763403597508	3
9	NREM	-0.3723193657226335	3
10	NREM	-0.20758316279599712	3
11	NREM	0.010691669347564436	3
12	NREM	0.0015649198072757442	3
13	NREM	-0.07590639469947244	3
14	NREM	-0.2641025549841747	3
15	NREM	-0.13515930992045339	3
16	NREM	0.5988649988563486	3
17	NREM	-0.2134021686865646	3
18	NREM	-0.08093954433380311	3
19	NREM	-0.393495725546423	3
20	NREM	0.21303223349748884	3
21	NREM	0.03705111566596137	3
22	NREM	-0.21230687782218344	3
23	NREM	-0.3377409284911545	3
24	NREM	-0.0705278983517782	3
25	NREM	-0.2134021686865646	3
26	NREM	-0.008661729390774994	3
27	NREM	0.0406291474287355	3
28	NREM	0.5988649988563486	3
29	NREM	-0.1588165188432569	3
30	NREM	-0.09212525153562567	3
31	NREM	0.5988649988563486	3
32	NREM	0.038507527253920454	3
33	NREM	-0.48793313964248886	3
34	NREM	0.36879092125986473	3
35	NREM	-0.22808161163638882	3
36	NREM	0.17221096246210021	3
37	NREM	0.14631251870579837	3
38	NREM	0.4221459955626158	3
39	NREM	0.28713861335226276	3
40	NREM	0.0038127563177548715	3
41	NREM	-0.3316348807560909	3
42	NREM	0.09108916526572364	3
43	NREM	0.28221927803847385	3
44	NREM	0.21132422301266174	3
45	NREM	0.19775858225003795	3
46	NREM	-0.06448639008396556	3
47	NREM	-0.20877509923147777	3
48	NREM	-0.11887211973089938	3
49	NREM	0.40809689312684083	3
50	NREM	-0.4219208772482756	3
51	NREM	0.5363631067658039	3
52	NREM	0.2689505818565006	3
53	NREM	0.18401222807135656	3
54	NREM	0.004057283489480194	3
55	NREM	0.48080631039338795	3
56	NREM	0.39324336438088664	3
57	NREM	0.5988649988563486	3
58	NREM	0.23925372879922246	3
59	NREM	0.0079780283317469	3
60	NREM	0.5988649988563486	3
61	NREM	-0.30326793605724783	3
62	NREM	0.2253054024257436	3
63	NREM	-0.3750241184802781	3
64	NREM	-0.3208512865184771	3
65	NREM	0.39201056571272663	3
66	NREM	0.08232595175686563	3
67	NREM	-0.2594541427076704	3
68	NREM	-0.2134021686865646	3
69	NREM	0.4413322881670705	3
70	NREM	-0.3812165427315391	3
71	NREM	0.40928586029189457	3
72	NREM	-0.28246104853349974	3
73	NREM	-0.35656009053053267	3
74	NREM	-0.03956511714042338	3
75	NREM	-0.3685013909248202	3
76	NREM	-0.2887831134249017	3
77	NREM	-0.4555080808959042	3
78	NREM	0.38456237312606856	3
79	NREM	-0.021978787683300548	3
80	NREM	-0.28099972823595354	3
81	NREM	0.059850758555391334	3
82	NREM	-0.14763022541956777	3
83	NREM	-0.2233548185845436	3
84	NREM	-0.036816651312536045	3
85	NREM	0.42821360393171115	3
86	NREM	-0.4902311726086463	3
87	NREM	-0.37847332589683086	3
88	NREM	-0.2134021686865646	3
89	NREM	-0.24136336694548677	3
90	NREM	0.39237135864377104	3
91	NREM	0.2850972293762612	3
92	NREM	-0.2134021686865646	3
93	NREM	0.04624070810576733	3
94	NREM	-0.4902311726086463	3
95	NREM	-0.24021372801763702	3
96	NREM	-0.19980235584031414	3
97	NREM	-0.4902311726086463	3
98	NREM	-0.07431630071246655	3
99	NREM	-0.4902311726086463	3
100	NREM	0.4819712727842417	3
101	NREM	-0.4902311726086463	3
102	NREM	-0.2631950973865551	3
103	NREM	-0.32295205456576614	3
104	NREM	-0.4902311726086463	3
105	NREM	0.2778684994881146	3
106	NREM	0.3425012973987354	3
107	NREM	0.20632345295179383	3
108	NREM	0.5481811434931221	3
109	NREM	-0.4354755396146497	3
110	NREM	-0.25974959551018884	3
111	NREM	0.5988649988563486	3
112	NREM	-0.21318186962393276	3
113	NREM	0.593602515061082	3
114	NREM	0.08419354642554232	3
115	NREM	-0.24050585239111558	3
116	NREM	-0.08955797112593292	3
117	NREM	0.5988649988563486	3
118	NREM	-0.14667333916267308	3
119	NREM	0.0040940991051242465	3
120	NREM	-0.464533058680555	3
121	NREM	0.49483238883750535	3
122	NREM	-0.1629143437624174	3
123	NREM	-0.4902311726086463	3
124	REM	-0.39335436555371456	3
125	REM	-0.09921405386800244	3
126	REM	0.010028112820644898	3
127	REM	0.3497436366718595	3
128	REM	-0.18350801665082178	3
129	REM	-0.1341989655738404	3
130	REM	-0.27423338629414656	3
131	REM	-0.39498987824826387	3
132	REM	-0.24533335448026605	3
133	REM	-0.3567051005403947	3
134	REM	-0.1950204801031033	3
135	REM	-0.26836375158165754	3
136	REM	-0.17411470195053588	3
137	REM	-0.4086600399105284	3
138	REM	-0.09218666569955022	3
139	REM	-0.07768962423768115	3
140	REM	-0.14925033218493108	3
141	REM	-0.1968084697364218	3
142	REM	0.2838627805064504	3
143	REM	-0.37666332303854577	3
144	REM	0.02525799530469498	3
145	REM	0.5678308020689813	3
146	REM	-0.044839180931483924	3
147	REM	-0.3060407461345198	3
148	REM	-0.373455983708055	3
149	REM	-0.1968084697364218	3
150	REM	-0.3670868873084759	3
151	REM	-0.5181825865361742	3
152	REM	0.028605069218992897	3
153	REM	-0.3283694172700386	3
154	REM	-0.24770775136327297	3
155	REM	-0.17057396696596308	3
156	REM	0.18290239828516064	3
157	REM	-0.2957133928176584	3
158	REM	-0.15931811801801188	3
159	REM	0.29669865033247467	3
160	REM	0.0763891665818792	3
161	REM	0.11524382503097655	3
162	REM	0.5678308020689813	3
163	REM	-0.35969119060494703	3
164	REM	-0.5181825865361742	3
165	REM	0.31766868121151093	3
166	REM	0.18853170586128543	3
167	REM	0.5564670015192725	3
168	REM	-0.35693264409638603	3
169	REM	0.4181264598357299	3
170	REM	0.25905660431798133	3
171	REM	0.029013863072378323	3
172	REM	-0.38916549157678193	3
173	REM	0.2576852701497428	3
174	REM	0.520182170205353	3
175	REM	0.2744267232206511	3
176	REM	-0.5181825865361742	3
177	REM	0.5678308020689813	3
178	REM	0.5678308020689813	3
179	REM	0.39817271948710775	3
180	REM	0.5524434214800916	3
181	REM	0.4027848998386895	3
182	REM	-0.024849477501019332	3
183	REM	0.20282723601055705	3
184	REM	-0.09082961888440043	3
185	REM	-0.5181825865361742	3
186	REM	-0.5181825865361742	3
187	REM	-0.268503831702882	3
188	REM	-0.09570263823536938	3
189	REM	-0.25328169223881636	3
190	REM	-0.037855136837532805	3
191	REM	0.2149247551429302	3
192	REM	-0.1968084697364218	3
193	REM	0.2431106637702684	3
194	REM	-0.27488999555220905	3
195	REM	-0.37730285121909274	3
196	REM	-0.26252324878216815	3
197	REM	-0.5181825865361742	3
198	REM	-0.09015020808061805	3
199	REM	-0.134729640631818	3
200	REM	-0.01907903710987288	3
201	REM	0.027908711196206124	3
202	REM	-0.07465365785966388	3
203	REM	0.5395891895086369	3
204	REM	-0.2941241370528495	3
205	REM	0.21128179124847682	3
206	REM	0.08820455980379295	3
207	REM	0.3052271030504324	3
208	REM	0.004597637570242674	3
209	REM	0.18172719295054196	3
210	REM	-0.26719715309655606	3
211	REM	-0.15491173865787114	3
212	REM	-0.1968084697364218	3
213	REM	-0.22987471395302034	3
214	REM	-0.4278922789629627	3
215	REM	-0.33478009251029217	3
216	REM	-0.1968084697364218	3
217	REM	0.029607190369231325	3
218	REM	0.049412342599011415	3
219	REM	-0.27760460790468633	3
220	REM	0.05327315151606465	3
221	REM	-0.5181825865361742	3
222	REM	-0.006633349844113549	3
223	REM	-0.17351939625297017	3
224	REM	0.08130926721517069	3
225	REM	0.17905843953815637	3
226	REM	0.5580845359902674	3
227	REM	0.3450652523569362	3
228	REM	-0.28381735009926623	3
229	REM	0.5678308020689813	3
230	REM	0.44934756219648136	3
231	REM	0.06978514046429474	3
232	REM	0.18847461461281534	3
233	REM	-0.42396128368197306	3
234	REM	0.5673358725586594	3
235	REM	-0.09508981509133302	3
236	REM	0.2720284196090583	3
237	REM	0.4669996996951405	3
238	REM	0.23490097393548964	3
239	REM	0.5678308020689813	3
240	REM	0.24262083427294706	3
241	REM	-0.37850116000745765	3
242	REM	-0.32037990725014365	3
243	REM	0.30548721312069604	3
244	REM	0.494338515792871	3
245	REM	0.5678308020689813	3
246	REM	0.5102312699428055	3
247	REM	-0.19985045443723343	3
248	WASO	0.23356487574769028	3
249	WASO	0.058917327097977125	3
250	WASO	-0.022847939310292976	3
251	WASO	-0.07797663026972043	3
252	WASO	-0.16098301348764796	3
253	WASO	-0.21153479585646923	3
254	WASO	0.48471819816798783	3
255	WASO	-0.2087224024387557	3
256	WASO	0.08746885342436113	3
257	WASO	0.11997349614666174	3
258	WASO	-0.1898093347581706	3
259	WASO	-0.21527329055708433	3
260	WASO	-0.15794146264636735	3
261	WASO	0.18323221572156193	3
262	WASO	-0.08346266538347247	3
263	WASO	-0.1915859344314177	3
264	WASO	0.035685776038534074	3
265	WASO	-0.1703649164369811	3
266	WASO	-0.30481498422543907	3
267	WASO	-0.35762180334631893	3
268	WASO	-0.0924718709871872	3
269	WASO	-0.0005765259822919748	3
270	WASO	-0.005013297339512945	3
271	WASO	-0.20966588551108475	3
272	WASO	0.29562420012504487	3
273	WASO	-0.1703649164369811	3
274	WASO	-0.3807416658384515	3
275	WASO	-0.1989241670629629	3
276	WASO	0.32333007133659064	3
277	WASO	-0.19372875283017132	3
278	WASO	-0.2578902974740678	3
279	WASO	-0.19234471048738486	3
280	WASO	-0.2345411509396523	3
281	WASO	-0.43204678194806534	3
282	WASO	0.12673302505692235	3
283	WASO	0.1172351718662746	3
284	WASO	-0.08507676358072615	3
285	WASO	0.2668387440808042	3
286	WASO	-0.2518322744526586	3
287	WASO	0.24909857761251145	3
288	WASO	-0.3266218334825229	3
289	WASO	-0.12767679437100915	3
290	WASO	-0.18682142843625132	3
291	WASO	-0.16543849457167603	3
292	WASO	-0.036771981548698124	3
293	WASO	0.31141312268798416	3
294	WASO	0.09550492133241997	3
295	WASO	-0.2498071940304619	3
296	WASO	0.11281568253234403	3
297	WASO	0.03147142269526041	3
298	WASO	-0.43204678194806534	3
299	WASO	-0.37814671259085003	3
300	WASO	-0.22978899551347773	3
301	WASO	-0.3705344098551071	3
302	WASO	-0.33282992142835927	3
303	WASO	-0.24111707206164382	3
304	WASO	-0.23059492874464485	3
305	WASO	-0.1424411396828984	3
306	WASO	0.3903687281880261	3
307	WASO	-0.43204678194806534	3
308	WASO	-0.2878559590037494	3
309	WASO	-0.06854136600734942	3
310	WASO	-0.17855424751848026	3
311	WASO	-0.24349579706447147	3
312	WASO	-0.0905345016225728	3
313	WASO	-0.43204678194806534	3
314	WASO	-0.0018704341086915321	3
315	WASO	-0.2025550591287451	3
316	WASO	-0.1703649164369811	3
317	WASO	-0.2755659926036632	3
318	WASO	0.19416083004140455	3
319	WASO	-0.25889974244345254	3
320	WASO	-0.2859766440882772	3
321	WASO	-0.43204678194806534	3
322	WASO	-0.18361342221600346	3
323	WASO	-0.0626581722621889	3
324	WASO	-0.2544074761983051	3
325	WASO	-0.15399523075169996	3
326	WASO	-0.07613220806796725	3
327	WASO	-0.166935821840501	3
328	WASO	-0.1314936433370318	3
329	WASO	-0.23051874823110605	3
330	WASO	-0.3953745188217712	3
331	WASO	-0.29126127164130455	3
332	WASO	-0.27306033716812017	3
333	WASO	0.48471819816798783	3
334	WASO	-0.32819028988690974	3
335	WASO	-0.1396314604102517	3
336	WASO	-0.1703649164369811	3
337	WASO	-0.4280819859494079	3
338	WASO	-0.05153423947719225	3
339	WASO	0.35182887637892984	3
340	WASO	-0.1703649164369811	3
341	WASO	-0.43204678194806534	3
342	WASO	0.0515640287449563	3
343	WASO	-0.0155114361633714	3
344	WASO	-0.20466875483237446	3
345	WASO	-0.05458655076431437	3
346	WASO	-0.43204678194806534	3
347	WASO	-0.173070107766259	3
348	WASO	-0.3346026178492827	3
349	WASO	0.48471819816798783	3
350	WASO	0.12344158533037476	3
351	WASO	-0.39324852761240553	3
352	WASO	0.38436247565983445	3
353	WASO	0.22517975460398945	3
354	WASO	0.48471819816798783	3
355	WASO	0.2645931155798604	3
356	WASO	-0.21819861565945375	3
357	WASO	0.3770345419281955	3
358	WASO	-0.059284651340642654	3
359	WASO	0.37513857869178086	3
360	WASO	0.07881711691857513	3
361	WASO	0.0509576581692126	3
362	WASO	0.3108692913910742	3
363	WASO	-0.39252114668970145	3
364	WASO	0.48471819816798783	3
365	WASO	0.0415666453483087	3
366	WASO	0.3009388045196935	3
367	WASO	0.48471819816798783	3
368	WASO	0.02389514625612618	3
369	WASO	-0.3138328209529059	3
370	WASO	0.48471819816798783	3
371	WASO	-0.19883133242184678	3
372	Light	-0.3949740609418188	3
373	Light	0.4085625235382777	3
374	Light	-0.21734094722241923	3
375	Light	-0.0618379735085384	3
376	Light	-0.2603302089829756	3
377	Light	0.4630279898597188	3
378	Light	-0.05666051592851977	3
379	Light	-0.20965868014398428	3
380	Light	-0.2128375607134042	3
381	Light	-0.006385688337353292	3
382	Light	-0.33623401153866284	3
383	Light	-0.3220034279468448	3
384	Light	-0.14846678865520316	3
385	Light	-0.08962333050537073	3
386	Light	0.6599695953441607	3
387	Light	0.3244203989233097	3
388	Light	0.43699062197506505	3
389	Light	-0.2992195012053185	3
390	Light	-0.25093325314065384	3
391	Light	-0.21613847086363186	3
392	Light	-0.3949740609418188	3
393	Light	0.20222040779457093	3
394	Light	0.41671636934579004	3
395	Light	-0.20333513879893036	3
396	Light	0.3491629492319018	3
397	Light	-0.2992195012053185	3
398	Light	-0.3502625266331409	3
399	Light	0.025853275684156657	3
400	Light	0.029851900973766228	3
401	Light	-0.3372918962994691	3
402	Light	0.5403350768108744	3
403	Light	-0.28172981621917	3
404	Light	-0.2907624278012305	3
405	Light	-0.29450595381742445	3
406	Light	0.2984845936217082	3
407	Light	0.1235724481188816	3
408	Light	0.05699755078729499	3
409	Light	0.10275437398526999	3
410	Light	-0.20402330985123185	3
411	Light	0.07403803839956788	3
412	Light	0.5566393207083848	3
413	Light	-0.1412350461794937	3
414	Light	-0.3100715224371152	3
415	Light	-0.3949740609418188	3
416	Light	-0.24708202157577963	3
417	Light	-0.0464422288568245	3
418	Light	0.018050456024482534	3
419	Light	-0.03560595783288324	3
420	Light	0.13621627840824674	3
421	Light	0.30249142358184045	3
422	Light	0.16159607033808437	3
423	Light	0.11889966339350763	3
424	Light	0.3052127203053847	3
425	Light	0.04633173924266947	3
426	Light	0.18645950015939247	3
427	Light	-0.22186235934970663	3
428	Light	-0.2753514011083495	3
429	Light	0.27699488649099907	3
430	Light	-0.21478985480359594	3
431	Light	0.1343187850038863	3
432	Light	0.2522125031879673	3
433	Light	0.5357886435652759	3
434	Light	0.5593869916260792	3
435	Light	0.29590616989814233	3
436	Light	-0.0585134988781564	3
437	Light	-0.08845196987361809	3
438	Light	0.27130343390980316	3
439	Light	-0.08979393009503969	3
440	Light	-0.2992195012053185	3
441	Light	0.07047961311260938	3
442	Light	-0.15088017066518677	3
443	Light	-0.10639597702020342	3
444	Light	-0.34903656252777127	3
445	Light	-0.0654330637278922	3
446	Light	-0.19357212091930254	3
447	Light	0.6517232938309623	3
448	Light	-0.2551288557927029	3
449	Light	0.62494003636182	3
450	Light	0.49492933594361443	3
451	Light	-0.18100744418106887	3
452	Light	-0.30810015564181337	3
453	Light	-0.24794621445362103	3
454	Light	0.6869417724319706	3
455	Light	0.6869417724319706	3
456	Light	0.019794750500975004	3
457	Light	0.5494934007869137	3
458	Light	0.3034607868410076	3
459	Light	0.4824087019653151	3
460	Light	-0.2992195012053185	3
461	Light	0.5821418581303645	3
462	Light	0.0972985263794558	3
463	Light	-0.3949740609418188	3
464	Light	-0.2992195012053185	3
465	Light	-0.3949740609418188	3
466	Light	0.5590217598751738	3
467	Light	0.6869417724319706	3
468	Light	0.6869417724319706	3
469	Light	0.12553966852990425	3
470	Light	0.27125510448992607	3
471	Light	0.4450556398841768	3
472	Light	-0.3949740609418188	3
473	Light	0.2575014413291584	3
474	Light	-0.09301849139668789	3
475	Light	-0.09994588990064776	3
476	Light	0.5343377673869617	3
477	Light	0.23389945977230545	3
478	Light	0.021012963224061324	3
479	Light	-0.004164895965753984	3
480	Light	0.07536637674571531	3
481	Light	-0.3949740609418188	3
482	Light	0.3914193514798388	3
483	Light	0.464270686073457	3
484	Light	0.6869417724319706	3
485	Light	-0.0074000630884519265	3
486	Light	0.46088833746273933	3
487	Light	0.4508827427798523	3
488	Light	0.6008003368855284	3
489	Light	0.14539311475804856	3
490	Light	0.6869417724319706	3
491	Light	-0.08263583494626049	3
492	Light	0.26201631253775765	3
493	Light	0.5534321935607657	3
494	Light	-0.16415093226076116	3
495	Light	0.6869417724319706	3
