# Supplementary material for: Assessment of sleep patterns in dementia and general population cohorts using passive in-home monitoring technologies
Source: Commun Med (Lond). 2024 Oct 31;4:222. doi: 10.1038/s43856-024-00646-0 (PMC11527978; doi:10.1038/s43856-024-00646-0)
Supplement: Supplementary file 8 — Supplementary Data 4A [file 43856_2024_646_MOESM8_ESM.csv]

	ClusterLabel	Fold	Percentage_Dementia	Percentage_GeneralP
0	0	1	75.12400793650794	24.875992063492063
1	0	2	67.21330956625074	32.78669043374926
2	0	3	76.25	23.75
3	0	4	73.78711355984083	26.212886440159167
4	0	5	67.88548752834467	32.114512471655324
5	1	1	52.32683982683982	47.67316017316018
6	1	2	54.03439153439154	45.96560846560846
7	1	3	0.0	100.0
8	1	4	52.65151515151515	47.348484848484844
9	1	5	53.82783882783883	46.17216117216117
10	2	1	10.0	90.0
11	2	2	12.5	87.5
12	2	3	46.87728937728938	53.12271062271062
13	2	4	15.476190476190476	84.52380952380952
14	2	5	46.600529100529094	53.399470899470906
