# Supplementary material for: Assessment of sleep patterns in dementia and general population cohorts using passive in-home monitoring technologies
Source: Commun Med (Lond). 2024 Oct 31;4:222. doi: 10.1038/s43856-024-00646-0 (PMC11527978; doi:10.1038/s43856-024-00646-0)
Supplement: Supplementary file 9 — Supplementary Data 4B [file 43856_2024_646_MOESM9_ESM.csv]

	ClusterLabel	Fold	Percentage_Male	Percentage_Female
0	1	1	55.940594059405946	44.05940594059406
1	1	2	64.25531914893618	35.74468085106383
2	1	3	59.0	41.0
3	1	4	57.89473684210527	42.10526315789473
4	1	5	56.86274509803921	43.13725490196079
5	2	1	67.66467065868264	32.33532934131736
6	2	2	86.52482269503547	13.47517730496454
7	2	3	95.1219512195122	4.878048780487805
8	2	4	76.92307692307693	23.076923076923077
9	2	5	82.11920529801324	17.880794701986755
10	3	1	83.87096774193549	16.129032258064516
11	3	2	95.83333333333334	4.166666666666666
12	3	3	77.35849056603774	22.641509433962266
13	3	4	87.8048780487805	12.195121951219512
14	3	5	76.04166666666666	23.958333333333336
