# Supplementary material for: Assessment of sleep patterns in dementia and general population cohorts using passive in-home monitoring technologies
Source: Commun Med (Lond). 2024 Oct 31;4:222. doi: 10.1038/s43856-024-00646-0 (PMC11527978; doi:10.1038/s43856-024-00646-0)
Supplement: Supplementary file 10 — Supplementary Data 4C [file 43856_2024_646_MOESM10_ESM.csv]

	ClusterLabel	Fold	Age
0	1	1	77.56435643564356
1	1	2	76.34042553191489
2	1	3	78.135
3	1	4	77.73684210526316
4	1	5	77.79738562091504
5	2	1	69.69461077844312
6	2	2	69.60283687943263
7	2	3	71.4390243902439
8	2	4	70.23076923076923
9	2	5	69.94039735099338
10	3	1	65.45161290322581
11	3	2	63.75
12	3	3	70.44025157232704
13	3	4	68.21951219512195
14	3	5	71.70833333333333
